# Supplementary material for: Plasma Volume Oscillations During Intravenous Infusion of Hyper-Oncotic Albumin
Source: Life (Basel). 2025 May 7;15(5):749. doi: 10.3390/life15050749 (PMC12113561; doi:10.3390/life15050749)
Supplement: Supplementary file 1 [file life-15-00749-s001.zip]

Archive with 1 entries (1 files):
- life-3585004-supplementary.xls
