# Supplementary material for: Plasma Volume Oscillations During Intravenous Infusion of Hyper-Oncotic Albumin
Source: Life (Basel). 2025 May 7;15(5):749. doi: 10.3390/life15050749 (PMC12113561; doi:10.3390/life15050749)
Supplement: Supplementary file 1 [file life-15-00749-s001.zip › life-3585004-supplementary.xls]

## Sheet: Sheet1
Case_code	NR	P_Na_increase	Inflammation	Operation	Postop	Vol_0_Post_1_Op_2_Burn_3	Age	Gender_Male_0	Body_weight	Length	P_kreatinin	Syst_BT	Diast_BT	MAP	BMI	Dose__ml_kg_min_	Total_volume	Infusion_time	Inf	Time	Dilution	Urine	Urine_portion	Inf_alb_g	Inf_alb_rate	Albumin	Alb_X_Dil	Alb_diff____1_dil_	Albumin_0	Alb_ratio	Alb_diff	BNP	CRP	Infl_state___1	ISF_volume	Syndeacan_1	Hyaluronic_acid	Heparan_sulfate	U_osm	U_crea	COP	COP_diff	COP_start_	Tromb
Case 4 KS	1	0	1	0	1	1	79	1	54	158	90	96	40	58.6667	21.63	0.1	162	30	5.4	0	0			32.4	1.08	24.5	0	0	24.5	1	0	1460	68	1	8100	21.7	14.4	6619	485	8.3	19.1	0	19.1	485
	1											95	50	65						10	0.0472					28	1.3216	3.6652	24.5	1.14286	3.5
	1											90	36	54						20	0.1054					31	3.2674	7.1851	24.5	1.26531	6.5
	1											95	50	65						30	0.1683					33	5.5539	9.93055	24.5	1.34694	8.5
	1											98	48	64.6667						40	0.1835					33	6.0555	10.0597	24.5	1.34694	8.5
	1											88	35	52.6667						50	0.199					31	6.169	7.7935	24.5	1.26531	6.5
	1											93	44	60.3333						60	0.2149		35			32	6.8768	9.11175	24.5	1.30612	7.5	1640	61			20.6	8.56	4845			20.6	1.5	19.1	587
	1											90	41	57.3333						75	0.1616					32	5.1712	8.712	24.5	1.30612	7.5
	1											105	40	61.6667						90	0.1767					32	5.6544	8.82525	24.5	1.30612	7.5
	1											87	42	57						120	0.175					31	5.425	7.6375	24.5	1.26531	6.5
	1											89	52	64.3333						150	0.1239					31	3.8409	7.30535	24.5	1.26531	6.5
	1											90	45	60						180	0.1716					32	5.4912	8.787	24.5	1.30612	7.5
	1											97	45	62.3333						210	0.1206					30	3.618	6.1633	24.5	1.22449	5.5
	1											109	49	69						240	0.119					32	3.808	8.3925	24.5	1.30612	7.5
	1											114	48	70						300	0.1016	395	395			32	3.2512	8.262	24.5	1.30612	7.5	3060	82			22.5	37	5494			20.3	1.2	19.1	241
Case 5 KS	2	0	1	0	1	1	52	1	62.4	171	67	113	53	73	21.34	0.1	187	30	6.24	0	0			37.4	1.24667	21	0	0	21	1	0	348	51	1	9360	19.8	7.88	4628	334	3.6	17.9	0	17.9	334
	2											113	53	73						10	0.0615					23	1.4145	2.123	21	1.09524	2
	2											102	44	63.3333						20	0.0983					27	2.6541	6.5898	21	1.28571	6
	2											103	52	69						30	0.137					29	3.973	9.096	21	1.38095	8
	2											108	50	69.3333						40	0.1563					28	4.3764	8.0941	21	1.33333	7
	2											115	55	75						50	0.1761					28	4.9308	8.2327	21	1.33333	7
	2											125	58	80.3333						60	0.1745		180			28	4.886	8.2215	21	1.33333	7	375	39			26.5	16.89	3859			19.4	1.5	17.9	134
	2											105	54	71						75	0.1307					29	3.7903	9.0456	21	1.38095	8
	2											108	53	71.3333						90	0.1292					28	3.6176	7.9044	21	1.33333	7
	2											112	52	72						120	0.1696		460			28	4.7488	8.1872	21	1.33333	7
	2											132	65	87.3333						150	0.126					27	3.402	6.756	21	1.28571	6
	2											135	65	88.3333						180	0.1245		760			27	3.3615	6.747	21	1.28571	6
	2											110	55	73.3333						210	0.1229		1020			28	3.4412	7.8603	21	1.33333	7
	2											142	66	91.3333						240	0.1419					27	3.8313	6.8514	21	1.28571	6
	2											124	57	79.3333						300	0.1614	1260	1260			26	4.1964	5.807	21	1.2381	5	465	62			53.5	24.92	4172			18.2	0.3	17.9	235
Case 8 KS	3		1	0	1	1	67	1	76.5	168	59	134	54	80.6667	27.1	0.1	229.5	30	7.65	0	0			45.9	1.53	25	0	0	25	1	0	145	69	1	11475	16.3	15.53	5983.2	628	15.5	19	0	19	628
	3	0										134	54	80.6667						10	0.0354					29	1.0266	4.1416	25	1.16	4
	3											136	52	80						20	0.1127					32	3.6064	7.7889	25	1.28	7
	3											132	51	78						30	0.1623					34	5.5182	10.4607	25	1.36	9
	3											126	55	78.6667						40	0.1966					33	6.4878	9.5728	25	1.32	8
	3											138	54	82						50	0.1594					33	5.2602	9.2752	25	1.32	8
	3											122	50	74						60	0.158		30			33	5.214	9.264	25	1.32	8	167	67			19.3	8.92	6056.4			21.9	2.9	19	622
	3											123	51	75						75	0.1741					32	5.5712	8.2187	25	1.28	7
	3											122	50	74						90	0.1727					32	5.5264	8.2089	25	1.28	7
	3											94	53	66.6667						120	0.1536					32	4.9152	8.0752	25	1.28	7
	3											115	54	74.3333						150	0.1522					31	4.7182	6.9132	25	1.24	6
	3											120	52	74.6667						180	0.1507					32	4.8224	8.0549	25	1.28	7
	3											103	50	67.6667						210	0.1668					32	5.3376	8.1676	25	1.28	7
	3											117	51	73						240	0.1653					32	5.2896	8.1571	25	1.28	7
	3											120	50	73.3333						300	0.1293	110	110			31	4.0083	6.7758	25	1.24	6	227	87			20.2	16.01	6411.5			20.4	1.4	19	538
Case 9 KS	4	0	1	0	1	1	65	1	82	170	53	111	45	67	28.37	0.1	246	30	8.2	0	0			49.2	1.64	33.5	0	0	33.5	1	0	367	44	1	12300	22.6	45.58	4558.6	417	8.1	20	0	20	417
	4											111	45	67						10	0.0156					36	0.5616	2.539	33.5	1.07463	2.5
	4											103	45	64.3333						20	0.0316					39	1.2324	5.6738	33.5	1.16418	5.5
	4											108	48	68						30	0.0661					40	2.644	6.92965	33.5	1.19403	6.5
	4											100	50	66.6667						40	0.0833					42	3.4986	9.20805	33.5	1.25373	8.5
	4											100	46	64						50	0.082					41	3.362	8.115	33.5	1.22388	7.5
	4											108	48	68						60	0.0806		305			42	3.3852	9.1851	33.5	1.25373	8.5	448	45			16	22.17	5523.8			22.1	2.1	20	97
	4											103	41	61.6667						75	0.0981					40	3.924	7.13765	33.5	1.19403	6.5
	4											100	45	63.3333						90	0.0968					40	3.872	7.1292	33.5	1.19403	6.5
	4											90	40	56.6667						120	0.0765					38	2.907	4.84425	33.5	1.13433	4.5
	4											100	45	63.3333						150	0.0567					38	2.1546	4.75515	33.5	1.13433	4.5
	4											117	51	73						180	0.0737					40	2.948	6.97905	33.5	1.19403	6.5
	4											117	51	73						210	0.0724	807	807			37	2.6788	3.7534	33.5	1.10448	3.5					10.7	29.23	4845			22.1	2.1	20	97
Case 11 KS	5	0	1	0	1	1	68	1	66.8	160	59	110	48	68.6667	26.17	0.1	200.4	30	6.68	0	0			40.08	1.336	27	0	0	27	1	0	712	26	1	10020	25.2	49.64	3714.3	213	3.2	17.2	0	17.2	213
	5											110	48	68.6667						10	0.0543					30	1.629	3.1629	27	1.11111	3
	5											111	56	74.3333						20	0.0867					33	2.8611	6.5202	27	1.22222	6
	5											110	53	72						30	0.1582					36	5.6952	10.4238	27	1.33333	9
	5											97	49	65						40	0.1565					36	5.634	10.4085	27	1.33333	9
	5											103	51	68.3333						50	0.1548					36	5.5728	10.3932	27	1.33333	9
	5											99	47	64.3333						60	0.1531		110			35	5.3585	9.2248	27	1.2963	8	789	23			17.1	20.01	4384.8			20.6	3.4	17.2	305
	5											117	55	75.6667						75	0.1325					36	4.77	10.1925	27	1.33333	9
	5											105	55	71.6667						90	0.1308		230			35	4.578	9.0464	27	1.2963	8
	5											101	52	68.3333						120	0.1479					34	5.0286	8.0353	27	1.25926	7
	5											110	54	72.6667						150	0.1462		340			33	4.8246	6.8772	27	1.22222	6
	5											104	55	71.3333						180	0.1257		380			33	4.1481	6.7542	27	1.22222	6
	5											106	49	68						210	0.1427					34	4.8518	7.9989	27	1.25926	7
	5											110	55	73.3333						240	0.1223		425			33	4.0359	6.7338	27	1.22222	6
	5											120	54	76						300	0.1024	450	450			32	3.2768	5.512	27	1.18519	5	1100	26			14.4	25.59	4644.2			19.7	2.5	17.2	465
Case 13 KS	6	0	1	0	1	1	75	1	63.5	153	74	109	42	64.3333	27.13	0.1	190.5	30	6.35	0	0			38.1	1.27	22.5	0	0	22.5	1	0	1210	68	1	9525	32.2	30.87	5798.5	604	6.7	16.8	0	16.8	604
	6											109	42	64.3333						10	0.0291					26	0.7566	3.60185	22.5	1.15556	3.5
	6											105	43	63.6667						20	0.0762					30	2.286	8.0715	22.5	1.33333	7.5
	6											113	43	66.3333						30	0.1089					31	3.3759	9.42565	22.5	1.37778	8.5
	6											114	45	68						40	0.2209					30	6.627	9.15675	22.5	1.33333	7.5
	6											116	49	71.3333						50	0.1414					29	4.1006	7.4191	22.5	1.28889	6.5
	6											90	51	64						60	0.1396		60			29	4.0484	7.4074	22.5	1.28889	6.5	1340	64			35.5	61.22	5340			16.8	0	16.8	476
	6											87	63	71						75	0.1377					29	3.9933	7.39505	22.5	1.28889	6.5
	6											91	61	71						90	0.1545					29	4.4805	7.50425	22.5	1.28889	6.5
	6											98	51	66.6667						120	0.1341		115			30	4.023	8.50575	22.5	1.33333	7.5
	6											109	50	69.6667						150	0.1142					29	3.3118	7.2423	22.5	1.28889	6.5
	6											104	45	64.6667						180	0.1489					28	4.1692	6.31895	22.5	1.24444	5.5
	6											82	50	60.6667						210	0.1471					28	4.1188	6.30905	22.5	1.24444	5.5
	6											88	40	56						240	0.1835					28	5.138	6.50925	22.5	1.24444	5.5
	6											81	48	59						300	0.1817	365	365			26	4.7242	4.13595	22.5	1.15556	3.5	2340	77			31.2	66.36	5471.1			15.4	-1.4	16.8	214
Case 15 KS	7	1	1	0	1	1	56	0	68	181	80	146	62	90	20.756	0.1	204	30	6.8	0	0			40.8	1.36	15	0	0	15	1	0	513	203	1	10200	24.2	24.39	6054.6	639	13.1	20.3	0	20.3	639
	7											146	62	90						10	0.0742					18	1.3356	3.2226	15	1.2	3
	7											136	57	83.3333						20	0.0889					22	1.9558	7.6223	15	1.46667	7
	7											153	67	95.6667						30	0.1207					22	2.6554	7.8449	15	1.46667	7
	7											126	65	85.3333						40	0.154					22	3.388	8.078	15	1.46667	7
	7											139	64	89						50	0.1887					22	4.1514	8.3209	15	1.46667	7
	7											135	63	87						60	0.1338		15			22	2.9436	7.9366	15	1.46667	7	496	179			27.3	23.89	5189.5			23.3	3	20.3	708
	7											132	61	84.6667						75	0.1498					22	3.2956	8.0486	15	1.46667	7
	7											140	66	90.6667						90	0.131		90			23	3.013	9.048	15	1.53333	8
	7											138	61	86.6667						120	0.1648					20	3.296	5.824	15	1.33333	5
	7											134	60	84.6667						150	0.1816		220			22	3.9952	8.2712	15	1.46667	7
	7											160	70	100						180	0.162					22	3.564	8.134	15	1.46667	7
	7											155	68	97						210	0.1606		260			22	3.5332	8.1242	15	1.46667	7
	7											188	77	114						240	0.1416					22	3.1152	7.9912	15	1.46667	7
	7											134	80	98						300	0.106	365	365			21	2.226	6.636	15	1.4	6	454	202			25.8	20.07	5589.9			20.8	0.5	20.3	599
Case 16 KS	8	0	1	0	1	1	27	1	62.9	172	59	121	47	71.6667	21.295	0.1	188.7	30	6.29	0	0			37.74	1.258	20.5	0	0	20.5	1	0	250	65	1	9435	22	28.71	3738.2	804	13.5	19.5	0	19.5
	8											130	49	76						10	0.0383					23	0.8809	2.59575	20.5	1.12195	2.5
	8											131	47	75						20	0.1054					25	2.635	4.9743	20.5	1.21951	4.5
	8											133	51	78.3333						30	0.1038					28	2.9064	8.2785	20.5	1.36585	7.5
	8											120	47	71.3333						40	0.1204					28	3.3712	8.403	20.5	1.36585	7.5
	8											138	53	81.3333						50	0.1188					27	3.2076	7.2722	20.5	1.31707	6.5
	8											140	50	80						60	0.0991		35			27	2.6757	7.14415	20.5	1.31707	6.5	282	63			43.4	31.83	3848.1			20	0.5	19.5
	8											133	52	79						75	0.1156					29	3.3524	9.4826	20.5	1.41463	8.5
	8											130	50	76.6667						90	0.0959		60			27	2.5893	7.12335	20.5	1.31707	6.5
	8											133	49	77						120	0.1123					28	3.1444	8.34225	20.5	1.36585	7.5
	8											127	50	75.6667						150	0.0751		135			26	1.9526	5.91305	20.5	1.26829	5.5
	8											145	50	81.6667						180	0.0911					26	2.3686	6.00105	20.5	1.26829	5.5
	8											140	50	80						210	0.0719		205			25	1.7975	4.82355	20.5	1.21951	4.5
	8											145	50	81.6667						240	0.0879					26	2.2854	5.98345	20.5	1.26829	5.5
	8											144	50	81.3333						300	0.0688	305	305			25	1.72	4.8096	20.5	1.21951	4.5	460	83			21.4	50.58	3429.9			23.1	3.6	19.5
Case 17 KS	9	1	1	0	1	1	71	0	70	168	75	108	60	76	24.8	0.1	210	30	7	0	0			42	1.4	27	0	0	27	1	0	135	21	1	10500	18.2	30.3	5616.4	603	12.2	18.2	0	18.2
	9											108	60	76						10	0.0289					30	0.867	3.0867	27	1.11111	3
	9											118	68	84.6667						20	0.0591					32	1.8912	5.2955	27	1.18519	5
	9											136	56	82.6667						30	0.0416					34	1.4144	7.2912	27	1.25926	7
	9											144	60	88						40	0.0724					34	2.4616	7.5068	27	1.25926	7
	9											126	58	80.6667						50	0.0708					34	2.4072	7.4956	27	1.25926	7
	9											141	58	85.6667						60	0.0693		41			33	2.2869	6.4158	27	1.22222	6	156	21			17.5	28.29	6274.2			19.3	1.1	18.2
	9											161	63	95.6667						75	0.1015					34	3.451	7.7105	27	1.25926	7
	9											140	61	87.3333						90	0.0662		61			33	2.1846	6.3972	27	1.22222	6
	9											133	64	87						120	0.0484					34	1.6456	7.3388	27	1.25926	7
	9											134	80	98						150	0.0469		96			34	1.5946	7.3283	27	1.25926	7
	9											143	63	89.6667						180	0.014					34	0.476	7.098	27	1.25926	7
	9											114	70	84.6667						210	0.0124					34	0.4216	7.0868	27	1.25926	7
	9											129	70	89.6667						240	-0.0042					34	-0.1428	6.9706	27	1.25926	7
	9											120	84	96						300	-0.0205	171	171			34	-0.697	6.8565	27	1.25926	7	312	32			13.8	27.62	6665.4			20	1.8	18.2
Case 18 KS	10	0	1	0	1	1	80	1	94	164.5	71	127	49	75	34.737	0.1	282	30	9.4	0	0			56.4	1.88	28.5	0	0	28.5	1	0	665	57	1	14100	31.3	27.33	6837.8	511	8.7	22.7	0	22.7
	10											130	50	76.6667						10	0.0742					32	2.3744	3.7597	28.5	1.12281	3.5
	10											133	53	79.6667						20	0.0889					34	3.0226	5.98895	28.5	1.19298	5.5
	10											121	51	74.3333						30	0.1207					37	4.4659	9.52595	28.5	1.29825	8.5
	10											130	52	78						40	0.154					36	5.544	8.655	28.5	1.26316	7.5
	10											130	55	80						50	0.1887					38	7.1706	11.2927	28.5	1.33333	9.5
	10											133	55	81						60	0.1338		34			37	4.9506	9.6373	28.5	1.29825	8.5	707				29.1	19.2	6415.1			27.7	5	22.7
	10											133	56	81.6667						75	0.1498					36	5.3928	8.6235	28.5	1.26316	7.5
	10											126	55	78.6667						90	0.131		54			37	4.847	9.6135	28.5	1.29825	8.5
	10											133	55	81						120	0.1648					37	6.0976	9.9008	28.5	1.29825	8.5
	10											134	56	82						150	0.1816		84			36	6.5376	8.862	28.5	1.26316	7.5
	10											132	54	80						180	0.162					35	5.67	7.553	28.5	1.22807	6.5
	10											130	55	80						210	0.1606					36	5.7816	8.7045	28.5	1.26316	7.5
	10											125	55	78.3333						240	0.1416					36	5.0976	8.562	28.5	1.26316	7.5
	10											134	56	82						300	0.106	124	124			35	3.71	7.189	28.5	1.22807	6.5	934	61			24	26.78	7145.2			24.6	1.9	22.7
Case 22	11	0	1	0	1	1	71	1	60	161	74	96	56	69.3333	23.147	0.1	180	30	6	0	0			36	1.2	25	0	0	25	1	0	2100	216	1	9000	18.8	30.06	6734.8	584	7.5	19.6	0	19.6
	11											96	56	69.3333						10	0.0373					28	1.0444	3.1119	25	1.12	3
	11											95	55	68.3333						20	0.0683					31	2.1173	6.4098	25	1.24	6
	11											101	57	71.6667						30	0.119					34	4.046	10.071	25	1.36	9
	11											96	55	68.6667						40	0.1351					32	4.3232	7.9457	25	1.28	7
	11											99	57	71						50	0.1516					32	4.8512	8.0612	25	1.28	7
	11											96	60	72						60	0.13		63			33	4.29	9.04	25	1.32	8	2340	192			15.9	30.45	6146.5			21.3	1.7	19.6
	11											99	56	70.3333						75	0.1275					32	4.08	7.8925	25	1.28	7
	11											96	56	69.3333						90	0.1065		91			32	3.408	7.7455	25	1.28	7
	11											97	51	66.3333						120	0.1412					31	4.3772	6.8472	25	1.24	6
	11											117	67	83.6667						150	0.1015					31	3.1465	6.609	25	1.24	6
	11											94	44	60.6667						180	0.099					30	2.97	5.495	25	1.2	5
	11											96	55	68.6667						210	0.0964					30	2.892	5.482	25	1.2	5
	11											105	59	74.3333						240	0.0761		252			30	2.283	5.3805	25	1.2	5
	11											118	66	83.3333						300	0.0563	659	659			31	1.7453	6.3378	25	1.24	6	3180	206			16.3	30.59	6101.3			20.9	1.3	19.6
Case 24	12	0	1	0	1	1	71	1	65	160.5	60	118	42	67.3333	25.23	0.1	195	30	6.5	0	0			39	1.3	21	0	0	21	1	0	386	88	1	9750	22.8	18.2	5714.6	475	15.7	17.3	0	17.3
	12											118	42	67.3333						10	0.021					24	0.504	3.063	21	1.14286	3
	12											124	45	71.3333						20	0.0679					28	1.9012	7.4753	21	1.33333	7
	12											137	46	76.3333						30	0.1002					31	3.1062	11.002	21	1.47619	10
	12											135	47	76.3333						40	0.1157					30	3.471	10.0413	21	1.42857	9
	12											143	47	79						50	0.1317					30	3.951	10.1853	21	1.42857	9
	12											150	48	82						60	0.093		30			30	2.79	9.837	21	1.42857	9	439	80			22.9	20.88	5645.8			19.3	2	17.3
	12											152	49	83.33						75	0.1084					31	3.3604	11.084	21	1.47619	10
	12											149	48	81.6667						90	0.106		48			30	3.18	9.954	21	1.42857	9
	12											147	49	81.6667						120	0.1035					28	2.898	7.7245	21	1.33333	7
	12											158	51	86.6667						150	0.1011		74			28	2.8308	7.7077	21	1.33333	7
	12											165	50	88.3333						180	0.1354					28	3.7912	7.9478	21	1.33333	7
	12											151	46	81						210	0.0962		104			27	2.5974	6.5772	21	1.28571	6
	12											150	46	80.6667						240	0.0762					26	1.9812	5.381	21	1.2381	5
	12											155	48	83.6667						300	0.0737	154	154			27	1.9899	6.4422	21	1.28571	6	551	91			15.6	30.02	5250.8			21.8	4.5	17.3
Case 25	13	0	1	0	1	1	61	1	106	175	56	97	50	65.6667	34.61	0.1	318	30	10.6	0	0			63.6	2.12	30	0	0	30	1	0	46	51	1	15900	30.2	11.41	5001.2	740	11.4	20.2	0	20.2
	13											97	50	65.6667						10	0.0765					33	2.5245	3.2295	30	1.1	3
	13											105	53	70.3333						20	0.1699					37	6.2863	8.1893	30	1.23333	7
	13											112	54	73.3333						30	0.2201					40	8.804	12.201	30	1.33333	10
	13											102	51	68						40	0.2007					38	7.6266	9.6056	30	1.26667	8
	13											105	55	71.6667						50	0.2345					39	9.1455	11.1105	30	1.3	9
	13											107	55	72.3333						60	0.251		61			38	9.538	10.008	30	1.26667	8	51	44			18.3	8.46	5490.2			22.4	2.2	20.2
	13											115	57	76.3333						75	0.2679					38	10.1802	10.1432	30	1.26667	8
	13											116	59	78						90	0.2852		126			37	10.5524	8.9964	30	1.23333	7
	13											105	56	72.3333						120	0.2644					37	9.7828	8.8508	30	1.23333	7
	13											150	70	96.6667						150	0.2816		286			38	10.7008	10.2528	30	1.26667	8
	13											124	57	79.3333						180	0.2422					38	9.2036	9.9376	30	1.26667	8
	13											102	63	76						210	0.2404		396			37	8.8948	8.6828	30	1.23333	7
	13											125	64	84.333						240	0.2386					38	9.0668	9.9088	30	1.26667	8
	13											138	67	90.6667						300	0.2368	622	622			37	8.7616	8.6576	30	1.23333	7	66	51			17.6	13.67	4382.8			23.1	2.9	20.2
Case 31	14	0	1	0	1	1	65	1	77.5	154.5	77	144	55	84.6667	32.67	0.1	232.5	30	7.75	0	0			46.5	1.55	24	0	0	24	1	0		53	1	11625	16.4	7.38	5762.3	431	5.4	18.2	0	18.2
	14											135	52	79.6667						10	0.0359					28	1.0052	4.1436	24	1.16667	4
	14											142	54	83.3333						20	0.0988					31	3.0628	7.6916	24	1.29167	7
	14											144	55	84.6667						30	0.1494					36	5.3784	13.7928	24	1.5	12
	14											135	55	81.6667						40	0.1656					35	5.796	12.8216	24	1.45833	11
	14											129	66	87						50	0.1636					35	5.726	12.7996	24	1.45833	11
	14											137	54	81.6667						60	0.1615					34	5.491	11.615	24	1.41667	10		49			16.3	11.76	5586			20.4	2.2	18.2
	14											150	56	87.3333						75	0.1595					34	5.423	11.595	24	1.41667	10
	14											150	57	88						90	0.1574					34	5.3516	11.574	24	1.41667	10
	14											141	57	85						120	0.1553					35	5.4355	12.7083	24	1.45833	11
	14											145	55	85						150	0.1533					32	4.9056	9.2264	24	1.33333	8
	14											151	57	88.3333						180	0.1512					33	4.9896	10.3608	24	1.375	9
	14											125	54	77.6667						210	0.1491					33	4.9203	10.3419	24	1.375	9
	14											144	55	84.6667						240	0.1471					32	4.7072	9.1768	24	1.33333	8
	14											145	56	85.6667						300	0.127	339	339			32	4.064	9.016	24	1.33333	8		56			11.8	12.31	6927.7			20	1.8	18.2
Case 32	15	0	1	0	1	1	55	1	82.5	170	65	117	65	82.3333	28.55	0.1	247.5	30	8.25	0	0			49.5	1.65	28	0	0	28	1	0		94	1	12375	70.5	59.68	7181.7	622	12	16.9	3.3	16.9
	15											117	65	82.3333						10	0.0763					32	2.4416	4.3052	28	1.14286	4
	15											120	60	80						20	0.1694					35	5.929	8.1858	28	1.25	7
	15											125	57	79.6667						30	0.2193					38	8.3334	12.193	28	1.35714	10
	15											126	58	80.6667						40	0.1996					36	7.1856	9.5968	28	1.28571	8
	15											127	60	82.3333						50	0.2331					34	7.9254	7.3986	28	1.21429	6
	15											127	56	79.6667						60	0.2494					34	8.4796	7.4964	28	1.21429	6		85			48.4	49.16	7717.1			18.75	5.5	16.9
	15											140	70	93.3333						75	0.266					34	9.044	7.596	28	1.21429	6
	15											165	72	103						90	0.283					34	9.622	7.698	28	1.21429	6
	15											137	64	88.3333						120	0.2619					35	9.1665	8.8333	28	1.25	7
	15											145	65	91.6667						150	0.2789					34	9.4826	7.6734	28	1.21429	6
	15											155	69	97.6667						180	0.2393					34	8.1362	7.4358	28	1.21429	6
	15											163	74	103.667						210	0.2372					33	7.8276	6.186	28	1.17857	5
	15											164	72	102.667						240	0.2351					35	8.2285	8.6457	28	1.25	7
	15											155	70	98.3333						300	0.2331	177	177			32	7.4592	4.9324	28	1.14286	4		116			56.4	51.9	7251.4			23.1	6.2	16.9
LiO 1	16	0	0	0	0	0	22	0	79	185	104	120	85	96.6667	23.08	0.1	237	30	7.9	0	0			47.4	1.58	40	0	0	40	1	0		5	0	11850	44.6	12.98	4455	1033	30	26.8	1.85	24.95	345.5
	16										104									10	0.0547					39	2.1333	0	40	0.975	0										26.3	1.35	24.95	326
	16										106									20	0.1064					42	4.4688	2.2128	40	1.05	2										26.7	1.75	24.95	309
	16										100									30	0.1324					46	6.0904	6.7944	40	1.15	6										27.6	2.65	24.95	305
	16										101									40	0.1447					46	6.6562	6.8682	40	1.15	6										28.3	3.35	24.95	308
	16										98									50	0.1426					46	6.5596	6.8556	40	1.15	6										28.1	3.15	24.95	307
	16										99	120	80	93.3333						60	0.1262					45	5.679	5.631	40	1.125	5		5			42.9	7.77	3942			28.1	3.15	24.95	307
	16										94									75	0.1242					46	5.7132	6.7452	40	1.15	6										27.5	2.55	24.95	302
	16										92									90	0.1508					45	6.786	5.754	40	1.125	5										27.1	2.15	24.95	299
	16										93									120	0.1488					45	6.696	5.744	40	1.125	5										26.8	1.85	24.95	301
	16										88									150	0.1467					44	6.4548	4.5868	40	1.1	4										27.7	2.75	24.95	301
	16										91									180	0.1161					43	4.9923	3.3483	40	1.075	3										27	2.05	24.95	302
	16										90									210	0.114					45	5.13	5.57	40	1.125	5										27.2	2.25	24.95	305
	16										83									240	0.1261					43	5.4223	3.3783	40	1.075	3										26.9	1.95	24.95	306
	16										91	120	80	93.3333						300	0.0824	380	380			44	3.6256	4.3296	40	1.1	4		5			41.6	36.64	4088			27.9	2.95	24.95	309
LiO2	17	0	0	0	0	0	23	0	69	182	104.5	130	85	100	20.83	0.1	207	30	6.9	0	0			41.4	1.38	37.5	0	0	37.5	1	0		7	0	10350	69.4	34.6	5374	855	21	28.65	-0.75	29.4	248
	17										100.17									10	0.0408					39	1.5912	1.5612	37.5	1.04	1.5										28.8	-0.6	29.4	239
	17										103.03									20	0.0387					43	1.6641	5.71285	37.5	1.14667	5.5										30.3	0.9	29.4	240
	17										101.44									30	0.0879					44	3.8676	7.07135	37.5	1.17333	6.5										31.1	1.7	29.4	229
	17										102.08									40	0.1259					44	5.5396	7.31835	37.5	1.17333	6.5										32	2.6	29.4	229
	17										100.17									50	0.1101					43	4.7343	6.10555	37.5	1.14667	5.5										31.9	2.5	29.4	232
	17										99.54	125	80	95						60	0.0684					44	3.0096	6.9446	37.5	1.17333	6.5		6			67.7	26.62	5283			32.4	3	29.4	234
	17										97.32									75	0.0923					44	4.0612	7.09995	37.5	1.17333	6.5										31.3	1.9	29.4	228
	17										92.57									90	0.1169					44	5.1436	7.25985	37.5	1.17333	6.5										30.3	0.9	29.4	229
	17										90									120	0.1147					43	4.9321	6.13085	37.5	1.14667	5.5										30	0.6	29.4	221
	17										88.76									150	0.0728					43	3.1304	5.9004	37.5	1.14667	5.5										29.8	0.4	29.4	237
	17										89.08									180	0.0706					46	3.2476	9.1001	37.5	1.22667	8.5										30	0.6	29.4	230
	17										85.59									210	0.0556					43	2.3908	5.8058	37.5	1.14667	5.5										30.5	1.1	29.4	244
	17										81.15									240	0.0792					42	3.3264	4.8564	37.5	1.12	4.5										30	0.6	29.4	237
	17										82.1	125	75	91.6667						300	0.0902	690	690			42	3.7884	4.9059	37.5	1.12	4.5		6			68.6	36.58	4453			29.2	-0.2	29.4	231
LiO 3	18	1	0	0	0	0	28	0	77	181	90	125	80	95	23.5	0.1	231	30	7.7	0	0			46.2	1.54	41.5	0	0	41.5	1	0		5	0	11550	59.5	34.82	4479	656	24	29.3	0.3	29	150
	18										90									10	0.0295					42	1.239	0.51475	41.5	1.01205	0.5										30	1	29	153
	18										90									20	0.0666					46	3.0636	4.7997	41.5	1.10843	4.5										31.9	2.9	29	145
	18										87									30	0.1196					47	5.6212	6.1578	41.5	1.13253	5.5										32.9	3.9	29	144
	18										90									40	0.1317					45	5.9265	3.96095	41.5	1.08434	3.5										31.9	2.9	29	144
	18										87									50	0.1296					47	6.0912	6.2128	41.5	1.13253	5.5										32	3	29	141
	18										90	120	80	93.3333						60	0.1275					47	5.9925	6.20125	41.5	1.13253	5.5		5			39.4	28.12	4325			32.3	3.3	29	137
	18										90									75	0.0973					47	4.5731	6.03515	41.5	1.13253	5.5										32.3	3.3	29	139
	18										90									90	0.1233					46	5.6718	5.05485	41.5	1.10843	4.5										30.7	1.7	29	138
	18										89									120	0.1356					46	6.2376	5.1102	41.5	1.10843	4.5										31.2	2.2	29	148
	18										90									150	0.1627					47	7.6469	6.39485	41.5	1.13253	5.5										30.4	1.4	29	147
	18										90									180	0.1756					47	8.2532	6.4658	41.5	1.13253	5.5										30.3	1.3	29	146
	18										90									210	0.1585					47	7.4495	6.37175	41.5	1.13253	5.5										30.3	1.3	29	148
	18										89									240	0.1417					47	6.6599	6.27935	41.5	1.13253	5.5										30.1	1.1	29	141
	18										90	125	70	88.3333						300	0.1396	290	290			47	6.5612	6.2678	41.5	1.13253	5.5		5			57.6	17.85	3786			31.3	2.3	29	151
LiO 4	19	0	0	0	0	0	27	0	90	183	90	135	70	91.6667	26.87	0.1	270	30	9	0	0			54	1.8	39.5	0	0	39.5	1	0			0	13500	51.5	25.67	4568	908	27	27.05	0.15	26.9	192
	19										90									10	0.0228					41	0.9348	1.5342	39.5	1.03797	1.5										27.8	0.9	26.9	184
	19										89									20	0.0723					44	3.1812	4.82535	39.5	1.11392	4.5										29.1	2.2	26.9	182
	19										88									30	0.1251					46	5.7546	7.31315	39.5	1.16456	6.5										29.6	2.7	26.9	175
	19										90									40	0.1517					45	6.8265	6.33435	39.5	1.13924	5.5										28.9	2	26.9	173
	19										87									50	0.1498					45	6.741	6.3239	39.5	1.13924	5.5										29	2.1	26.9	174
	19										86	130	65	86.6667						60	0.1479					45	6.6555	6.31345	39.5	1.13924	5.5		5			42.6	27.57	4549			28.7	1.8	26.9	169
	19										85									75	0.1459					47	6.8573	8.59425	39.5	1.18987	7.5										29.3	2.4	26.9	174
	19										88									90	0.1156					44	5.0864	5.0202	39.5	1.11392	4.5										29	2.1	26.9	170
	19										84									120	0.1137					45	5.1165	6.12535	39.5	1.13924	5.5										29	2.1	26.9	161
	19										81									150	0.0844					47	3.9668	8.133	39.5	1.18987	7.5										30.7	3.8	26.9	178
	19										82									180	0.096		830			45	4.32	6.028	39.5	1.13924	5.5										29.8	2.9	26.9	188
	19										81									210	0.0541					45	2.4345	5.79755	39.5	1.13924	5.5										30.8	3.9	26.9	186
	19										80									240	0.0787					44	3.4628	4.85415	39.5	1.11392	4.5										28.9	2	26.9	181
	19										79	125	65	85						300	0.0504	1160	1160			45	2.268	5.7772	39.5	1.13924	5.5		5			44.3	23.84	4361			30.3	3.4	26.9	190
LiO 5	20	1	0	0	0	0	24	0	90	186	95.5	130	80	96.6667	26.01	0.1	270	30	9	0	0			54	1.8	42	0	0	42	1	0		5	0	13500	57.1	25.28	5056	816	16	28	0.1	27.9	238
	20										95									10	0.0843					44	3.7092	2.1686	42	1.04762	2										28.8	0.9	27.9	228
	20										96									20	0.0824					46	3.7904	4.3296	42	1.09524	4										30.5	2.6	27.9	231
	20										95									30	0.1377					49	6.7473	7.9639	42	1.16667	7										31.4	3.5	27.9	216
	20										97									40	0.1657					48	7.9536	6.9942	42	1.14286	6										31.1	3.2	27.9	214
	20										95									50	0.1637					48	7.8576	6.9822	42	1.14286	6										31.2	3.3	27.9	211
	20										94	130	80	96.6667						60	0.1468		790			48	7.0464	6.8808	42	1.14286	6		5			50.8	17.5	4886			31.2	3.3	27.9	217
	20										91									75	0.1301					49	6.3749	7.9107	42	1.16667	7										32.4	4.5	27.9	224
	20										92									90	0.1429					48	6.8592	6.8574	42	1.14286	6										31.1	3.2	27.9	226
	20										90									120	0.1117					48	5.3616	6.6702	42	1.14286	6										31.5	3.6	27.9	228
	20										90									150	0.0956					48	4.5888	6.5736	42	1.14286	6										31.9	4	27.9	227
	20										90									180	0.1223		1320			51	6.2373	10.1007	42	1.21429	9										31.1	3.2	27.9	218
	20										91									210	0.106					53	5.618	12.166	42	1.2619	11										31.2	3.3	27.9	229
	20										90									240	0.104					52	5.408	11.04	42	1.2381	10										30.7	2.8	27.9	223
	20										85	130	80	96.6667						300	0.0603	1610	1610			52	3.1356	10.603	42	1.2381	10		5			52.5	16.85	4133.8			31.6	3.7	27.9	236
LiO 6	21	0	0	0	0	0	40	1	64	164	67	120	70	86.6667	23.795	0.1	192	30	6.4	0	0			38.4	1.28	35.5	0	0	35.5	1	0		5	0	9600	8.9	42.07	3715	253	5.6	23.2	-0.1	23.3	288
	21										65									10	0.0168					38	0.6384	2.542	35.5	1.07042	2.5										24.2	0.9	23.3	288
	21										66									20	0.0676					41	2.7716	5.8718	35.5	1.15493	5.5										25.6	2.3	23.3	267
	21										63									30	0.1074					42	4.5108	7.1981	35.5	1.1831	6.5										26.2	2.9	23.3	259
	21										64									40	0.0906					42	3.8052	7.0889	35.5	1.1831	6.5										26.1	2.8	23.3	256
	21										65									50	0.1169					40	4.676	5.02605	35.5	1.12676	4.5										24.2	0.9	23.3	247
	21										65	110	60	76.6667						60	0.0718		740			41	2.9438	5.8949	35.5	1.15493	5.5		5			10.9	34.07	3174			25.8	2.5	23.3	260
	21										66									75	0.0556					42	2.3352	6.8614	35.5	1.1831	6.5										25.8	2.5	23.3	257
	21										62									90	0.1093					41	4.4813	6.10115	35.5	1.15493	5.5										24.5	1.2	23.3	267
	21										64									120	0.0242					41	0.9922	5.6331	35.5	1.15493	5.5										27.4	4.1	23.3	273
	21										64									180	0.0758					40	3.032	4.8411	35.5	1.12676	4.5										24.2	0.9	23.3	291
	21										61									210	-0.0062					41	-0.2542	5.4659	35.5	1.15493	5.5										26.3	3	23.3	269
	21										63									240	-0.0334					42	-1.4028	6.2829	35.5	1.1831	6.5										27.7	4.4	23.3	267
	21										65	110	65	80						300	-0.011	1040	1040			41	-0.451	0	41	1	0		5			10.9	28.89	3083			26	2.7	23.3	281
LiO 4326	22	0	0	0	0	0	22	0	105	176	78	135	80	98.3333	33.897	0.1	315	30	10.5	0	0			63	2.1	41	0	0	41	1	0		5	0	15750	78.4	16.61	4967	819	21	28.5	0.1	28.4	406
	22										73									10	0.105					43	4.515	2.21	41	1.04878	2										28.3	-0.1	28.4	386
	22										72									20	0.2015					46	9.269	6.0075	41	1.12195	5										29.6	1.2	28.4	372
	22										71									30	0.245					49	12.005	9.96	41	1.19512	8										30.8	2.4	28.4	364
	22										74									40	0.2432					49	11.9168	9.9456	41	1.19512	8										30	1.6	28.4	363
	22										72									50	0.2414					49	11.8286	9.9312	41	1.19512	8										30.3	1.9	28.4	354
	22										73	130	80	96.6667						60	0.2395					48	11.496	8.6765	41	1.17073	7		5			66.3	7.24	4201			30.1	1.7	28.4	355
	22										72									75	0.2377					49	11.6473	9.9016	41	1.19512	8										29.8	1.4	28.4	360
	22										74									90	0.2206					49	10.8094	9.7648	41	1.19512	8										29.8	1.4	28.4	359
	22										74									120	0.2188					48	10.5024	8.5316	41	1.17073	7										29.1	0.7	28.4	358
	22										72									150	0.2322					48	11.1456	8.6254	41	1.17073	7										29.3	0.9	28.4	358
	22										69									180	0.2002					50	10.01	10.8018	41	1.21951	9										29.8	1.4	28.4	364
	22										70									210	0.2133					48	10.2384	8.4931	41	1.17073	7										29.1	0.7	28.4	362
	22										70									240	0.1966					46	9.0436	5.983	41	1.12195	5										28.6	0.2	28.4	365
	22										71	140	80	100						300	0.1948	360	360			47	9.1556	7.1688	41	1.14634	6		5			63.5	16.81	3803			29	0.6	28.4	373
LiO 4327	23	1	0	0	0	0	32	1	78	155	69	105	65	78.3333	32.46	0.1	234	30	7.8	0	0			46.8	1.56	36	0	0	36	1	0			0	11700	50.9	12.99	5426	322	4.1	25.6	-0.1	25.7	217
	23										73									10	0.0164					40	0.656	4.0656	36	1.11111	4										27.9	2.2	25.7	225
	23										69									20	0.0926					41	3.7966	5.463	36	1.13889	5										28.7	3	25.7	220
	23										72									30	0.161					45	7.245	10.449	36	1.25	9										29.7	4	25.7	218
	23										70									40	0.2193					45	9.8685	10.9737	36	1.25	9										29.2	3.5	25.7	184
	23										68									50	0.217					45	9.765	10.953	36	1.25	9										29.3	3.6	25.7	204
	23										68	110	70	83.3333						60	0.2147					44	9.4468	9.7176	36	1.22222	8		5			47.6	11.65	5846			29.4	3.7	25.7	212
	23										67									75	0.2123					46	9.7658	12.123	36	1.27778	10										29	3.3	25.7	213
	23										66									90	0.1946					44	8.5624	9.5568	36	1.22222	8										29.2	3.5	25.7	197
	23										65									120	0.1623					45	7.3035	10.4607	36	1.25	9										28.8	3.1	25.7	205
	23										62									150	0.1454					44	6.3976	9.1632	36	1.22222	8										29	3.3	25.7	223
	23										63									180	0.1432					46	6.5872	11.432	36	1.27778	10										28.7	3	25.7	221
	23										61									210	0.1702					45	7.659	10.5318	36	1.25	9										28.2	2.5	25.7	224
	23										62									240	0.1679		385			46	7.7234	11.679	36	1.27778	10										28.6	2.9	25.7	235
	23										62	110	65	80						300	0.1806	440	440			42	7.5852	7.0836	36	1.16667	6		5			44.6	9.92	6270			28.1	2.4	25.7	211
LiO 4328	24	0	0	0	0	0	21	0	70	183	85.5	115	75	88.33	20.9	0.1	210	30	7	0	0			42	1.4	40	0	0	40	1	0		5	0	10500	18.8	51.94	4627.8	685	15	26.3	-0.4	26.7	236.5
	24										85									10	0.0297					42	1.2474	2.0594	40	1.05	2										27	0.3	26.7	234
	24										87									20	0.0406					45	1.827	5.203	40	1.125	5										28.2	1.5	26.7	227
	24										85									30	0.0926					47	4.3522	7.6482	40	1.175	7										29.8	3.1	26.7	222
	24										86									40	0.1187					46	5.4602	6.7122	40	1.15	6										29.1	2.4	26.7	225
	24										84									50	0.1023					47	4.8081	7.7161	40	1.175	7										29.3	2.6	26.7	223
	24										84	120	78	92						60	0.1001					46	4.6046	6.6006	40	1.15	6		5			19.7	51.12	3849			29.2	2.5	26.7	221
	24										76									75	0.1265					44	5.566	4.506	40	1.1	4										27.9	1.2	26.7	218
	24										76									90	0.1389					44	6.1116	4.5556	40	1.1	4										27.7	1	26.7	216
	24										77									120	0.1367					44	6.0148	4.5468	40	1.1	4										27.9	1.2	26.7	217
	24										78									150	0.1057					44	4.6508	4.4228	40	1.1	4										27.6	0.9	26.7	224
	24										76									180	0.1178					43	5.0654	3.3534	40	1.075	3										27.4	0.7	26.7	225
	24										78									210	0.1301					43	5.5943	3.3903	40	1.075	3										27.2	0.5	26.7	217
	24										75									240	0.1134					44	4.9896	4.4536	40	1.1	4										27.4	0.7	26.7	224
	24										80	125	75	91.67						300	0.0971	420	420			43	4.1753	3.2913	40	1.075	3		5			18.9	50.89	3465			27.3	0.6	26.7	225
Lio 2329	25	0	0	0	0	0	54	0	89	185	63	135	85	101.667	26	0.1	267	30	8.9	0	0			53.4	1.78	38	0	0	38	1	0		5	0	13350	23.4	18.35	3745	933	16	26.1	0	26.1	216
	25										63									10	0.0353					39	1.3767	1.0353	38	1.02632	1										27.1	1	26.1	216
	25										65									20	0.0462					41	1.8942	3.1386	38	1.07895	3										28	1.9	26.1	205
	25										62									30	0.0973					43	4.1839	5.4865	38	1.13158	5										29.4	3.3	26.1	198
	25										62									40	0.1091					42	4.5822	4.4364	38	1.10526	4										29	2.9	26.1	199
	25										62									50	0.1072					42	4.5024	4.4288	38	1.10526	4										28.1	2	26.1	199
	25										62	135	80	98.3333						60	0.1192		330			42	5.0064	4.4768	38	1.10526	4		5			21.4	20.13	3534			28.4	2.3	26.1	196
	25										64									75	0.1313					42	5.5146	4.5252	38	1.10526	4										27.9	1.8	26.1	194
	25										61									90	0.1294					41	5.3054	3.3882	38	1.07895	3										27.3	1.2	26.1	199
	25										60									120	0.1275		540			40	5.1	2.255	38	1.05263	2										26.9	0.8	26.1	194
	25										60									150	0.1398					41	5.7318	3.4194	38	1.07895	3										26.8	0.7	26.1	198
	25										58									180	0.1236					41	5.0676	3.3708	38	1.07895	3										26.5	0.4	26.1	194
	25										59									210	0.1077					41	4.4157	3.3231	38	1.07895	3										27.4	1.3	26.1	199
	25										60									240	0.1058					42	4.4436	4.4232	38	1.10526	4										27.1	1	26.1	200
	25										59	135	85	101.667						300	0.1038	725	725			41	4.2558	3.3114	38	1.07895	3		5			17.4	28.63	3006			26.9	0.8	26.1	199
LiO 4330	26	0	0	0	0	0	22	1	55	160	77	110	75	86.6667	21.48	0.1	165	30	5.5	0	0			33	1.1	39.5	0	0	39.5	1	0		5	0	8250	9.5	21.15	4245	790	32	26	0.2	25.8	256.5
	26										69									10	0.0421					42	1.7682	2.60525	39.5	1.06329	2.5										27.6	1.8	25.8	252
	26										67									20	0.0798					44	3.5112	4.8591	39.5	1.11392	4.5										28.9	3.1	25.8	252
	26										69									30	0.1485					47	6.9795	8.61375	39.5	1.18987	7.5										29.1	3.3	25.8	240
	26										69									40	0.1458					46	6.7068	7.4477	39.5	1.16456	6.5										29.4	3.6	25.8	243
	26										68									50	0.1432					47	6.7304	8.574	39.5	1.18987	7.5										29.5	3.7	25.8	247
	26										67	115	75	88.3333						60	0.1405					46	6.463	7.41325	39.5	1.16456	6.5		5			9.5	18.58	3427.8			28.5	2.7	25.8	239
	26										68									75	0.1678					45	7.551	6.4229	39.5	1.13924	5.5										28.9	3.1	25.8	236
	26										67									90	0.165					45	7.425	6.4075	39.5	1.13924	5.5										28.6	2.8	25.8	237
	26										66									120	0.1473					43	6.3339	4.01555	39.5	1.08861	3.5										28.1	2.3	25.8	233
	26										67									150	0.1596					42	6.7032	2.899	39.5	1.06329	2.5										27.9	2.1	25.8	224
	26										73									180	0.1126					44	4.9544	5.0067	39.5	1.11392	4.5										27.8	2	25.8	233
	26										67									210	0.1244					43	5.3492	3.9354	39.5	1.08861	3.5										27.6	1.8	25.8	230
	26										68									240	0.1364					45	6.138	6.2502	39.5	1.13924	5.5										27.9	2.1	25.8	242
	26										68	117	75	89						300	0.1486	180	180			44	6.5384	5.1687	39.5	1.11392	4.5		5			4.8	18.46	3424.9			27.1	1.3	25.8	237
LiO 4331	27	0	0	0	0	0	32	1	68	164	95	110	80	90	25.28	0.1	204	30	6.8	0	0			40.8	1.36	38.5	0	0	38.5	1	0		5	0	10200	57.1	12.49	4891	881	40	24.3	0.4	23.9	216
	27										88									10	0.0744					39	2.9016	0.5372	38.5	1.01299	0.5										25	1.1	23.9	214
	27										89									20	0.113					41	4.633	2.7825	38.5	1.06494	2.5										25.5	1.6	23.9	200
	27										88									30	0.1535					45	6.9075	7.49775	38.5	1.16883	6.5										27	3.1	23.9	196
	27										88									40	0.1511					44	6.6484	6.33105	38.5	1.14286	5.5										26.4	2.5	23.9	194
	27										87									50	0.1342					44	5.9048	6.2381	38.5	1.14286	5.5										26.4	2.5	23.9	194
	27										86	112	80	90.6667						60	0.1462					44	6.4328	6.3041	38.5	1.14286	5.5		5			54.8	14.85	4202			26.2	2.3	23.9	195
	27										89									75	0.1152					45	5.184	7.2488	38.5	1.16883	6.5										27.1	3.2	23.9	197
	27										85									90	0.0716					46	3.2936	8.037	38.5	1.19481	7.5										27.8	3.9	23.9	198
	27										87									120	0.0964					43	4.1452	4.9338	38.5	1.11688	4.5										26	2.1	23.9	205
	27										78									150	0.0669					44	2.9436	5.86795	38.5	1.14286	5.5										25.8	1.9	23.9	211
	27										78									180	0.0645					42	2.709	3.72575	38.5	1.09091	3.5										25.7	1.8	23.9	212
	27										79									210	0.049					43	2.107	4.7205	38.5	1.11688	4.5										25.3	1.4	23.9	208
	27										82									240	0.0731					41	2.9971	2.68275	38.5	1.06494	2.5										24.6	0.7	23.9	199
	27										84	105	70	81.6667						300	0.0707	350	350			40	2.828	1.60605	38.5	1.03896	1.5		5			49.3	11.15	4193			24.9	1	23.9	205
LiO 4401	28	0	0	0	0	0	23	1	65	174	62	120	75	90	21.469	0.1	195	30	6.5	0	0			39	1.3	40	0	0	40	1	0		5	0	9750	16.4	12.73	4218.9	433	7.4	28.3	0.1	28.2	232
	28										56									10	0.0755					44	3.322	4.302	40	1.1	4										28	-0.2	28.2	223
	28										57									20	0.1438					46	6.6148	6.8628	40	1.15	6										28.8	0.6	28.2	225
	28										56									30	0.2179					47	10.2413	8.5253	40	1.175	7										30	1.8	28.2	218
	28										52									40	0.2154					46	9.9084	7.2924	40	1.15	6										29.3	1.1	28.2	215
	28										57									50	0.2129					48	10.2192	9.7032	40	1.2	8										29.4	1.2	28.2	215
	28										55	115	65	81.6667						60	0.2264					48	10.8672	9.8112	40	1.2	8		5			14.1	7.33	3588			29.2	1	28.2	219
	28										56									75	0.1921					45	8.6445	5.9605	40	1.125	5										28.9	0.7	28.2	217
	28										53									90	0.1895					48	9.096	9.516	40	1.2	8										28.8	0.6	28.2	220
	28										53									120	0.1416		450			47	6.6552	7.9912	40	1.175	7										29.1	0.9	28.2	218
	28										51									150	0.1391					47	6.5377	7.9737	40	1.175	7										29	0.8	28.2	208
	28										52									180	0.1221					47	5.7387	7.8547	40	1.175	7										29	0.8	28.2	218
	28										53									210	0.1341					46	6.1686	6.8046	40	1.15	6										28.7	0.5	28.2	219
	28										55									240	0.1029					46	4.7334	6.6174	40	1.15	6										29.4	1.2	28.2	221
	28										55	110	70	83.3333						300	0.1146	530	530			45	5.157	5.573	40	1.125	5		5			11.4	9.11	3700			29.1	0.9	28.2	217
LiO 4402	29	0	0	0	0	0	33	0	76	182	81.5	120	80	93.3333	22.94	0.1	228	30	7.6	0	0			45.6	1.52	37	0	0	37	1	0		12	0	11400	137.1	46.23	4399	119	2	25.6		25.6	171
	29										81									10	0.0376					38	1.4288	1.0376	37	1.02703	1										25.6		25.6	167
	29										82									20	0.063					40	2.52	3.189	37	1.08108	3										26.8	1.2	25.6	162
	29										81									30	0.1038					43	4.4634	6.6228	37	1.16216	6										27.7	2.1	25.6	162
	29										78									40	0.0873					42	3.6666	5.4365	37	1.13514	5										28.1	2.5	25.6	155
	29										81									50	0.1144					43	4.9192	6.6864	37	1.16216	6										27.3	1.7	25.6	157
	29										79	120	80	93.3333						60	0.0832					43	3.5776	6.4992	37	1.16216	6		11			116.1	31.29	4128			27.4	1.8	25.6	155
	29										80									75	0.0955					42	4.011	5.4775	37	1.13514	5										27.9	2.3	25.6	153
	29										79									90	0.0935		600			42	3.927	5.4675	37	1.13514	5										28.1	2.5	25.6	163
	29										79									120	0.077					42	3.234	5.385	37	1.13514	5										28.1	2.5	25.6	157
	29										78									150	0.0893					41	3.6613	4.3572	37	1.10811	4										27.7	2.1	25.6	156
	29										73									180	0.0872					40	3.488	3.2616	37	1.08108	3										27	1.4	25.6	157
	29										76									210	0.0852					41	3.4932	4.3408	37	1.10811	4										27	1.4	25.6	155
	29										77									240	0.0688					41	2.8208	4.2752	37	1.10811	4										26.9	1.3	25.6	154
	29										77	120	80	93.3333						300	0.0668	1100	1100			42	2.8056	5.334	37	1.13514	5		10			130.2	42.75	4233.5			27.3	1.7	25.6	161
LiO 4619	30	0	0	0	0	0	63	1	68	151	58.5	140	80	100	29.82	0.1	204	30	6.8	0	0			40.8	1.36	32	0	0	32	1	0		5	0	10200	27.6	22.46	4620	758	10	23.7	0	23.7	281
	30										59									10	0.0539					35	1.8865	3.1617	32	1.09375	3										25.1	1.4	23.7	275
	30										60									20	0.1186					38	4.5068	6.7116	32	1.1875	6										26.9	3.2	23.7	265
	30										58									30	0.2036					41	8.3476	10.8324	32	1.28125	9										28	4.3	23.7	256
	30										58									40	0.2012					40	8.048	9.6096	32	1.25	8										27.2	3.5	23.7	257
	30										57									50	0.1836					39	7.1604	8.2852	32	1.21875	7										27.1	3.4	23.7	253
	30										60	135	75	95						60	0.1811					40	7.244	9.4488	32	1.25	8		5			28.6	38.38	4326			27.2	3.5	23.7	251
	30										59									75	0.1787					41	7.3267	10.6083	32	1.28125	9										26.7	3	23.7	254
	30										59									90	0.1912					40	7.648	9.5296	32	1.25	8										26.5	2.8	23.7	254
	30										57									120	0.1445		610			39	5.6355	8.0115	32	1.21875	7										27	3.3	23.7	256
	30										60									150	0.1278					40	5.112	9.0224	32	1.25	8										26.9	3.2	23.7	266
	30										59									180	0.1254					39	4.8906	7.8778	32	1.21875	7										26.9	3.2	23.7	264
	30										58									210	0.109					40	4.36	8.872	32	1.25	8										26.9	3.2	23.7	270
	30										59									240	0.0793					40	3.172	8.6344	32	1.25	8										27.5	3.8	23.7	274
	30										63	145	80	101.667						300	0.0769	790	790			38	2.9222	6.4614	32	1.1875	6		5			21.5	28.54	4438			26.8	3.1	23.7	265
Burns 1	31	0	1	0	0	3	46	1	88	179	82.2			91.67	27.4648	0.1	211	30	7.03	0	0			42.2	1.40667	24	0	0	24	1	0		68	1	13200	140.11			883	10	23.1	0	23.1	615
	31										79.57									10	0.0241166					27	0.651148	3.07235	24	1.125	3										24.375	1.275	23.1	566
	31										78.93									20	0.0380112					30	1.14033	6.22807	24	1.25	6										25.2	2.1	23.1	577
	31										78.93									30	0.0731554					31	2.26782	7.51209	24	1.29167	7										25.4	2.3	23.1	565
	31										76.08									40	0.107299					29	3.11168	5.5365	24	1.20833	5										24.35	1.25	23.1	575
	31										77.67									50	0.10541					30	3.1623	6.63246	24	1.25	6										24.275	1.175	23.1	596
	31										78.93			91.67						60	0.113645		360			29	3.2957	5.56822	24	1.20833	5		53			127.98					24.125	1.025	23.1	573
	31										73.86									75	0.137055					29	3.97459	5.68527	24	1.20833	5										23.375	0.275	23.1	514
	31										76.72									90	0.135137					28	3.78384	4.54055	24	1.16667	4										23.075	-0.025	23.1	582
	31										76.08									120	0.154601					28	4.32884	4.61841	24	1.16667	4										22.975	-0.125	23.1	592
	31										75.13									150	0.141911					28	3.97351	4.56764	24	1.16667	4										22.3	-0.8	23.1	554
	31										77.03									180	0.150748					28	4.22095	4.60299	24	1.16667	4										22	-1.1	23.1	563
	31										74.81									210	0.182292					28	5.10417	4.72917	24	1.16667	4										21.55	-1.55	23.1	605
	31										76.4									240	0.136248					29	3.9512	5.68124	24	1.20833	5										22.175	-0.925	23.1	604
	31										77.98			91.67						300	0.0971421	700	700			29	2.81712	5.48571	24	1.20833	5		55			141.2					23.5	0.4	23.1	582
Burns 2	32	1	1	0	0	3	75	0	80	167	64			85	28.6851	0.1	240	30	8	0	0			48	1.6	21.5	0	0	21.5	1	0		23	1	12000	73.32			469	4.9	18.675	-0.025	18.7	278
	32										61									10	0.0470019					24	1.12805	2.6175	21.5	1.11628	2.5										19.6	0.9	18.7	264
	32										61									20	0.11207					28	3.13797	7.22846	21.5	1.30233	6.5										20.95	2.25	18.7	262
	32										60									30	0.188553					30	5.65659	10.1027	21.5	1.39535	8.5										21.825	3.125	18.7	248
	32										60									40	0.227959					30	6.83878	10.4377	21.5	1.39535	8.5										21	2.3	18.7	248
	32										60									50	0.238466					29	6.91551	9.28849	21.5	1.34884	7.5										20.975	2.275	18.7	245
	32										61			96.7						60	0.206207		50			29	5.98	9.04655	21.5	1.34884	7.5		18			61.95					20.7	2	18.7	246
	32										60									75	0.189332					29	5.49063	8.91999	21.5	1.34884	7.5										20.75	2.05	18.7	248
	32										59									90	0.158312					29	4.59104	8.68734	21.5	1.34884	7.5										20.975	2.275	18.7	239
	32										59									120	0.12796		300			30	3.8388	9.58766	21.5	1.39535	8.5										21.2	2.5	18.7	247
	32										59									150	0.114409					30	3.43226	9.47247	21.5	1.39535	8.5										21.575	2.875	18.7	259
	32										58									180	0.0745064		640			30	2.23519	9.1333	21.5	1.39535	8.5										22.175	3.475	18.7	261
	32										59									210	0.0722451					30	2.16735	9.11408	21.5	1.39535	8.5										21.8	3.1	18.7	265
	32										57									240	0.0964685		1040			29	2.79759	8.22351	21.5	1.34884	7.5										21.65	2.95	18.7	264
	32										57			103.33						300	0.0729279	1450	1450			29	2.11491	8.04696	21.5	1.34884	7.5		20			64.37					21.8	3.1	18.7	274
Burns 3	33	0	1	0	0	3	56	1	100	190	71			93.33	27.7008	0.1	300	30	10	0	0			60	2	33.5	0	0	33.5	1	0		86	1	15000	61.91			661	14	22.925	0.025	22.9	218.5
	33										71									10	0.155158					34	5.27536	0.577579	33.5	1.01493	0.5										22.55	-0.35	22.9	197
	33										73									20	0.231058					38	8.78019	5.53976	33.5	1.13433	4.5										23.35	0.45	22.9	189
	33										71									30	0.292349					41	11.9863	9.69262	33.5	1.22388	7.5										24.6	1.7	22.9	185
	33										71									40	0.290596					40	11.6238	8.38887	33.5	1.19403	6.5										23.65	0.75	22.9	185
	33										70									50	0.288844					41	11.8426	9.66633	33.5	1.22388	7.5										24.05	1.15	22.9	186
	33										70			90.33						60	0.287091					40	11.4836	8.36609	33.5	1.19403	6.5		69			41.94					23.7	0.8	22.9	185
	33										70									75	0.292176					39	11.3949	7.10697	33.5	1.16418	5.5										24.05	1.15	22.9	181
	33										69									90	0.293338					39	11.4402	7.11336	33.5	1.16418	5.5										22.75	-0.15	22.9	179
	33										69									120	0.291585					38	11.0802	5.81213	33.5	1.13433	4.5										22.85	-0.05	22.9	181
	33										73									150	0.267401					36	9.62643	3.1685	33.5	1.07463	2.5										23.15	0.25	22.9	186
	33										73									180	0.214494		415			37	7.93629	4.25073	33.5	1.10448	3.5										24.3	1.4	22.9	194
	33										70									210	0.173006					42	7.26624	9.97055	33.5	1.25373	8.5										25.45	2.55	22.9	199
	33										73									240	0.107445					40	4.29781	7.19839	33.5	1.19403	6.5										25.3	2.4	22.9	211
	33										71			99.33						300	0.198995	600	600			37	7.36283	4.19648	33.5	1.10448	3.5		82			42.26					23.35	0.45	22.9	191
Burns 4	34	1	1	0	0	3	28	0	95	195	76.5			81.67	24.9836	0.1	285	30	9.5	0	0			57	1.9	25	0	0	25	1	0		87	1	14250	21.51			418	10	19.525	0.025	19.5	295
	34										75									10	0.0670141					28	1.8764	3.20104	25	1.12	3										20.2	0.7	19.5	289
	34										76									20	0.118259					32	3.78427	7.82781	25	1.28	7										22	2.5	19.5	271
	34										77									30	0.181135					35	6.33972	11.8113	25	1.4	10										22.4	2.9	19.5	273
	34										76									40	0.205689					35	7.19912	12.0569	25	1.4	10										21.6	2.1	19.5	263
	34										75									50	0.204033					34	6.93712	10.8363	25	1.36	9										22.4	2.9	19.5	261
	34										77			77.33						60	0.189164					35	6.62073	11.8916	25	1.4	10		72			12.2					22.2	2.7	19.5	259
	34										75									75	0.105374					36	3.79348	12.1591	25	1.44	11										23.75	4.25	19.5	266
	34										77									90	0.0699743					36	2.51907	11.7697	25	1.44	11										24.95	5.45	19.5	289
	34										77									120	0.0324539		1100			37	1.2008	12.3894	25	1.48	12										25.05	5.55	19.5	321
	34										76									150	0.115688					35	4.04907	11.1569	25	1.4	10										22.75	3.25	19.5	275
	34										75									180	0.138012					33	4.55439	9.1041	25	1.32	8										22.75	3.25	19.5	280
	34										74									210	0.136378					33	4.50047	9.09102	25	1.32	8										22.175	2.675	19.5	271
	34										74									240	0.134744					34	4.5813	10.2127	25	1.36	9										22.3	2.8	19.5	268
	34										73			81.67						300	0.0826635	1265	1265			33	2.7279	8.66131	25	1.32	8		72			21.07					22.75	3.25	19.5	294
Burns 5	35	0	1	0	0	3	75	0	90	180	100			78.33	27.7778	0.1	270	30	9	0	0			54	1.8	21.5	0	0	21.5	1	0		64	1	13500	29.9			680	10	17.3	0	17.3	492
	35										98									10	0.022046					27	0.595242	5.62125	21.5	1.25581	5.5										19.05	1.75	17.3	468
	35										99									20	0.0457685					25	1.14421	3.66019	21.5	1.16279	3.5										18.85	1.55	17.3	464
	35										100									30	0.0787698					30	2.36309	9.16954	21.5	1.39535	8.5										19.35	2.05	17.3	448
	35										99									40	0.116747					28	3.26891	7.25885	21.5	1.30233	6.5										19.6	2.3	17.3	447
	35										98									50	0.127739					28	3.5767	7.3303	21.5	1.30233	6.5										19.15	1.85	17.3	447
	35										99			78.33						60	0.125916					27	3.39975	6.19254	21.5	1.25581	5.5		55			20.88					19.75	2.45	17.3	445
	35										101									75	0.109698					28	3.07155	7.21304	21.5	1.30233	6.5										18.8	1.5	17.3	442
	35										101									90	0.107876					27.5	2.96658	6.64725	21.5	1.27907	6										18.625	1.325	17.3	442
	35										97									120	0.121204		200			27	3.27252	6.16662	21.5	1.25581	5.5										18.45	1.15	17.3	437
	35										98									150	0.10423					27	2.81421	6.07327	21.5	1.25581	5.5										18.25	0.95	17.3	424
	35										96									180	0.0400318					29	1.16092	7.80024	21.5	1.34884	7.5										20.5	3.2	17.3	461
	35										95									210	0.0496433					28	1.39001	6.82268	21.5	1.30233	6.5										18.3	1	17.3	451
	35										96									240	0.0478456					28	1.33968	6.811	21.5	1.30233	6.5										19.35	2.05	17.3	460
	35										95			86.67						300	0.0346778	430	430			27	0.9363	5.69073	21.5	1.25581	5.5		50			24.12					20.15	2.85	17.3	457
Burns 6	36	0	1	0	0	3	27	0	100	180	89.5			91.67	30.8642	0.1	300	30	10	0	0			60	2	29	0	0	29	1	0		31	1	15000	195.11			790	18	22.45	-0.05	22.5	405
	36										88									10	0.074261					33	2.45061	4.29704	29	1.13793	4										23.4	0.9	22.5	379
	36										89									20	0.132979					35	4.65428	6.79788	29	1.2069	6										24.8	2.3	22.5	379
	36										89									30	0.167994					39	6.55178	11.6799	29	1.34483	10										26.35	3.85	22.5	379
	36										91									40	0.175516					37	6.49408	9.40413	29	1.27586	8										25.35	2.85	22.5	361
	36										89									50	0.173856					38	6.60654	10.5647	29	1.31034	9										25.1	2.6	22.5	354
	36										92			95						60	0.181321					37	6.70887	9.45057	29	1.27586	8		25			183.3					25.25	2.75	22.5	354
	36										90									75	0.177885					36	6.40386	8.24519	29	1.24138	7										25	2.5	22.5	354
	36										89									90	0.166668					38	6.33339	10.5	29	1.31034	9										24.6	2.1	22.5	313
	36										90									120	0.110535					39	4.31085	11.1053	29	1.34483	10										24.9	2.4	22.5	332
	36										89									150	0.163141					39	6.36251	11.6314	29	1.34483	10										24.95	2.45	22.5	354
	36										89									180	0.161156		250			37	5.96279	9.28925	29	1.27586	8										24.55	2.05	22.5	361
	36										87									210	0.159348					36	5.73653	8.11544	29	1.24138	7										24.55	2.05	22.5	361
	36										88			80						240	0.157687	380	380			38	5.9921	10.4192	29	1.31034	9		23			201.13					23.35	0.85	22.5	354
Burns 7	37	1	1	0	0	3	50	0	100	185	114			70	29.2184	0.1	300	30	10	0	0			60	2	16	0	0	16	1	0		202	1	15000	70.64			639	13	12.575	-0.025	12.6	315
	37										114									10	0.0134538					19	0.255622	3.04036	16	1.1875	3										14	1.4	12.6	149
	37										115									20	0.0593206					21	1.24573	5.2966	16	1.3125	5										14.9	2.3	12.6	141
	37										116									30	0.108288					23	2.49062	7.75801	16	1.4375	7										15.65	3.05	12.6	140
	37										115									40	0.0822829					24	1.97479	8.65826	16	1.5	8										15.55	2.95	12.6	144
	37										116									50	0.0778407		50			24	1.86818	8.62273	16	1.5	8										14.25	1.65	12.6	147
	37										119			73.67						60	0.0303846					24	0.729231	8.24308	16	1.5	8		183			96.91					16.525	3.925	12.6	147
	37										113									75	0.0998001					23	2.2954	7.6986	16	1.4375	7										15.675	3.075	12.6	140
	37										113									90	0.100589					23	2.31356	7.70413	16	1.4375	7										14.7	2.1	12.6	137
	37										113									120	0.11123		100			23	2.55828	7.77861	16	1.4375	7										14.575	1.975	12.6	124
	37										112									150	0.109523					22	2.40951	6.65714	16	1.375	6										13.55	0.95	12.6	135
	37										112									180	0.107816		175			22	2.37196	6.6469	16	1.375	6										14.275	1.675	12.6	141
	37										110									210	0.0673756					22	1.48226	6.40425	16	1.375	6										14.35	1.75	12.6	139
	37										108									240	0.0775327		235			23	1.78325	7.54273	16	1.4375	7										13.45	0.85	12.6	140
	37										113			85						300	0.00545183	360	360			24	0.130844	8.04361	16	1.5	8		171			83.09					14.425	1.825	12.6	163
Burns 8	38	0	1	0	0	3	31	0	115	182	60			102.33	34.718	0.1	345	30	11.5	0	0			69	2.3	22.5	0	0	22.5	1	0		311	1	17250	2026			653	11	20.925	0.025	20.9	325
	38										60									10	0.0405437					27	1.09468	4.68245	22.5	1.2	4.5										23.15	2.25	20.9	317
	38										61									20	0.0859854					30	2.57956	8.14489	22.5	1.33333	7.5										23.55	2.65	20.9	310
	38										59									30	0.162353					34	5.51999	13.3671	22.5	1.51111	11.5										25.05	4.15	20.9	319
	38										61									40	0.160728					33	5.30403	12.1876	22.5	1.46667	10.5										25.025	4.125	20.9	322
	38										60									50	0.143005					32	4.57616	10.8585	22.5	1.42222	9.5										25.35	4.45	20.9	314
	38										60			91.67						60	0.173555		600			33	5.72733	12.3223	22.5	1.46667	10.5		269			1570					24.575	3.675	20.9	312
	38										59									75	0.179218					32	5.73499	11.2026	22.5	1.42222	9.5										23.45	2.55	20.9	316
	38										60									90	0.136791					32	4.37732	10.7995	22.5	1.42222	9.5										23.75	2.85	20.9	293
	38										61									120	0.175934					33	5.80584	12.3473	22.5	1.46667	10.5										23.05	2.15	20.9	334
	38										59									150	0.161817					31	5.01634	9.87545	22.5	1.37778	8.5										23.65	2.75	20.9	310
	38										61									180	0.201878					31	6.25823	10.216	22.5	1.37778	8.5										23.075	2.175	20.9	303
	38										61									210	0.158603					31	4.91669	9.84812	22.5	1.37778	8.5										23.15	2.25	20.9	316
	38										60									240	0.169419					32	5.42141	11.1095	22.5	1.42222	9.5										23.3	2.4	20.9	312
	38										60			94.33						300	0.167794	1080	1080			32	5.36942	11.094	22.5	1.42222	9.5		260			1537					24.475	3.575	20.9	312
Burns 9	39	1	1	0	0	3	40	1	105	166	75			73.33	38.1042	0.1	315	30	10.5	0	0			63	2.1	30	0	0	30	1	0		52	1	15750	2395			833	23	21.425	0	21.425	270
	39										75									10	0.053414					32	1.70925	2.10683	30	1.06667	2										22.3	0.875	21.425
	39										74									20	0.122051					36	4.39385	6.73231	30	1.2	6										23.65	2.225	21.425
	39										72									30	0.177998					38	6.76392	9.42398	30	1.26667	8										24.25	2.825	21.425
	39										74									40	0.127933					38	4.86146	9.02347	30	1.26667	8										24.4	2.975	21.425
	39										74									50	0.156366					38	5.94191	9.25093	30	1.26667	8										23.45	2.025	21.425
	39										75			73.33						60	0.154368					37	5.71162	8.08058	30	1.23333	7		45			2279					23.85	2.425	21.425
	39										71									75	0.140299					37	5.19107	7.98209	30	1.23333	7										23.55	2.125	21.425
	39										73									90	0.176558					36	6.3561	7.05935	30	1.2	6										23.025	1.6	21.425
	39										71									120	0.143348					39	5.59057	10.2901	30	1.3	9										23.3	1.875	21.425
	39										72									150	0.124285					40	4.97141	11.2429	30	1.33333	10										23.85	2.425	21.425
	39										71									180	0.135427					40	5.41708	11.3543	30	1.33333	10										23.8	2.375	21.425
	39										72									210	0.123248					36	4.43693	6.73949	30	1.2	6										23.55	2.125	21.425
	39										69									240	0.152427					38	5.79223	9.21942	30	1.26667	8										22.675	1.25	21.425
	39										74			79.67						300	0.106677	400	400			39	4.1604	9.96009	30	1.3	9		45			1475					23.75	2.325	21.425
Burns 10	40	0	1	0	0	3	50	1	73	167	34			88.67	26.1752	0.1	219	30	7.3	0	0			43.8	1.46	22	0	0	22	1	0		41	1	10950	23.64			638	12	17.2	0	17.2	295
	40										34									10	0.0417346					25	1.04336	3.1252	22	1.13636	3										18.2	1	17.2	300
	40										33									20	0.102473					27	2.76677	5.51236	22	1.22727	5										18.7	1.5	17.2	291
	40										35									30	0.147867					30	4.43601	9.18294	22	1.36364	8										20.35	3.15	17.2	285
	40										34									40	0.133117					30	3.9935	9.06493	22	1.36364	8										19.95	2.75	17.2	278
	40										34									50	0.142973					29	4.14622	8.00081	22	1.31818	7										20.05	2.85	17.2	283
	40										34			88.67						60	0.128275					29	3.71998	7.89793	22	1.31818	7		34			32.93					19.8	2.6	17.2	277
	40										34									75	0.123651					30	3.70954	8.98921	22	1.36364	8										19.75	2.55	17.2	282
	40										34									90	0.121217					29	3.5153	7.84852	22	1.31818	7										19.65	2.45	17.2	278
	40										33									120	0.130944					30	3.92833	9.04755	22	1.36364	8										19.45	2.25	17.2	278
	40										34									150	0.116376					29	3.37491	7.81463	22	1.31818	7										19.95	2.75	17.2	289
	40										34									180	0.151074					29	4.38114	8.05752	22	1.31818	7										19.55	2.35	17.2	296
	40										33									210	0.0881852					30	2.64556	8.70548	22	1.36364	8										19.3	2.1	17.2	308
	40										34									240	0.097302					29	2.82176	7.68111	22	1.31818	7										19.6	2.4	17.2	305
	40										34			90						300	0.130963	355	355			29	3.79792	7.91674	22	1.31818	7		32			21.49					19.375	2.175	17.2	304
Burns 11	41	0	1	0	0	3	35	0	83	180	91			98	25.6173	0.1	249	30	8.3	0	0			49.8	1.66	25.5	0	0	25.5	1	0		117	1	12450	65.59			541	5.7	19.2	0	19.2	305
	41										90									10	0.062805					30	1.88415	4.78262	25.5	1.17647	4.5										20.95	1.75	19.2	112
	41										90									20	0.110299					33	3.63988	8.32724	25.5	1.29412	7.5										22.2	3	19.2	116
	41										90									30	0.133358					35	4.66752	10.7669	25.5	1.37255	9.5										22.9	3.7	19.2	113
	41										90									40	0.131416					34	4.46814	9.61703	25.5	1.33333	8.5										22.6	3.4	19.2	107
	41										88									50	0.251497					34	8.5509	10.6377	25.5	1.33333	8.5										22.175	2.975	19.2	107
	41										91			94						60	0.172629					34	5.8694	9.96735	25.5	1.33333	8.5		98			70.59					22.025	2.825	19.2	104
	41										91									75	0.17794					33	5.87203	8.83455	25.5	1.29412	7.5										21.725	2.525	19.2	109
	41										92									90	0.194934					32	6.23787	7.76707	25.5	1.2549	6.5										21.75	2.55	19.2	104
	41										92									120	0.101953					32	3.26249	7.16269	25.5	1.2549	6.5										21.825	2.625	19.2	103
	41										91									150	0.135451		440			32	4.33443	7.38043	25.5	1.2549	6.5										21.225	2.025	19.2	106
	41										91									180	0.0899658					34	3.05884	9.26471	25.5	1.33333	8.5										22.1	2.9	19.2	103
	41										87									210	0.141359					32	4.5235	7.41884	25.5	1.2549	6.5										21.5	2.3	19.2	104
	41										89									240	0.148083					33	4.88674	8.61062	25.5	1.29412	7.5										21.075	1.875	19.2	135
	41										89			87.67						300	0.154925	720	720			31	4.80269	6.35209	25.5	1.21569	5.5		102			85.73					21.15	1.95	19.2	119
Burns 12	42	1	1	0	0	3	37	0	63	182	66			100.33	19.0194	0.1	189	30	6.3	0	0			37.8	1.26	26.5	0	0	26.5	1	0		49	1	9450	61.02			918	19	18.8375	0.0005	18.837	236
	42										68									10	0.0392514					29	1.13829	2.59813	26.5	1.09434	2.5										19.6	0.763	18.837	246
	42										68									20	0.0443259					30	1.32978	3.65514	26.5	1.13208	3.5										21.05	2.213	18.837	225
	42										68									30	0.124558					32	3.98584	6.18507	26.5	1.20755	5.5										21.7	2.863	18.837	224
	42										69									40	0.128948					31	3.99737	5.08026	26.5	1.16981	4.5										21.05	2.213	18.837	201
	42										66									50	0.0831802					32	2.66177	5.95749	26.5	1.20755	5.5										21.25	2.413	18.837	206
	42										66			93						60	0.149952					32	4.79848	6.32474	26.5	1.20755	5.5		43			58.88					21.15	2.313	18.837	210
	42										63									75	0.137242					32	4.39175	6.25483	26.5	1.20755	5.5										21.25	2.413	18.837	203
	42										63									90	0.156229					32	4.99933	6.35926	26.5	1.20755	5.5										21.05	2.213	18.837	207
	42										64									120	0.13703					31	4.24794	5.11664	26.5	1.16981	4.5										20.95	2.113	18.837	203
	42										65									150	0.141108					32	4.51546	6.27609	26.5	1.20755	5.5										21.45	2.613	18.837	213
	42										62									180	0.128431					31	3.98137	5.07794	26.5	1.16981	4.5										21.15	2.313	18.837	210
	42										63									210	0.126203					32	4.0385	6.19412	26.5	1.20755	5.5										21.35	2.513	18.837	215
	42										63									240	0.097378					32	3.1161	6.03558	26.5	1.20755	5.5										21.875	3.038	18.837	219
	42										65			104.33						300	0.0951825	390	390			32	3.04584	6.0235	26.5	1.20755	5.5		41			63.72					21.825	2.988	18.837	222
Burns 13	43	0	1	0	0	3	41	0	130	182	89			77	39.2465	0.1	390	30	13	0	0			78	2.6	18	0	0	18	1	0		320	1	19500	426			650	12	18.1	0	18.1	571
	43										89									10	0.0477246					22	1.04994	4.1909	18	1.22222	4										20.15	2.05	18.1	572
	43										91									20	0.0838014					25	2.09504	7.58661	18	1.38889	7										21.45	3.35	18.1	531
	43										90									30	0.133759		120			28	3.74527	11.3376	18	1.55556	10										22.6	4.5	18.1	529
	43										92									40	0.173793					27	4.6924	10.5641	18	1.5	9										21.85	3.75	18.1	496
	43										92									50	0.143376					27	3.87114	10.2904	18	1.5	9										22.1	4	18.1	509
	43										92			80.67						60	0.157745		140			27	4.25911	10.4197	18	1.5	9		285			474					21.975	3.875	18.1	498
	43										90									75	0.126536					27	3.41647	10.1388	18	1.5	9										21.85	3.75	18.1	516
	43										91									90	0.166304					27	4.49022	10.4967	18	1.5	9										21.7	3.6	18.1	488
	43										91									120	0.136072		180			27	3.67395	10.2246	18	1.5	9										21.95	3.85	18.1	519
	43										91									150	0.1792					26	4.6592	9.4336	18	1.44444	8										21.775	3.675	18.1	494
	43										91									180	0.204741		215			25	5.11852	8.43319	18	1.38889	7										20.475	2.375	18.1	485
	43										93									210	0.150321					26	3.90834	9.20256	18	1.44444	8										21.025	2.925	18.1	507
	43										91									240	0.133264		250			25	3.33161	7.93285	18	1.38889	7										20.95	2.85	18.1	467
	43										87			76						300	0.11625	400	400			27	3.13874	10.0462	18	1.5	9		294			459					21	2.9	18.1	497
Burns 14	44	0	1	0	0	3	44	0	87	180	78.5			97.67	26.8519	0.1	261	30	8.7	0	0			52.2	1.74	23.5	0	0	23.5	1	0		140	1	13050	35.96			274	4.5	17.525	0.005	17.52	154
	44										77									10	0.0767919					27	2.07338	3.76877	23.5	1.14894	3.5										19	1.48	17.52	146
	44										78									20	0.11853					30	3.55589	7.27044	23.5	1.2766	6.5										20	2.48	17.52	139
	44										80									30	0.162378					32	5.1961	9.88021	23.5	1.3617	8.5										20.75	3.23	17.52	132
	44										82									40	0.180468					34	6.13591	12.3949	23.5	1.44681	10.5										20.25	2.73	17.52	131
	44										82									50	0.199226					32	6.37524	10.1934	23.5	1.3617	8.5										19.675	2.155	17.52	126
	44										81			94.33						60	0.204612		400			32	6.54757	10.2392	23.5	1.3617	8.5		121			33.56					19.9	2.38	17.52	125
	44										82									75	0.211447					32	6.7663	10.2973	23.5	1.3617	8.5										19.5	1.98	17.52	135
	44										83									90	0.2095					32	6.70401	10.2808	23.5	1.3617	8.5										19.55	2.03	17.52	134
	44										82									120	0.21824		650			31	6.76543	9.1368	23.5	1.31915	7.5										19.35	1.83	17.52	131
	44										83									150	0.227153					31	7.04174	9.20365	23.5	1.31915	7.5										19.05	1.53	17.52	130
	44										84									180	0.18601		800			31	5.76629	8.89507	23.5	1.31915	7.5										19.525	2.005	17.52	140
	44										85									210	0.245465					31	7.60941	9.34099	23.5	1.31915	7.5										18.75	1.23	17.52	135
	44										86									240	0.221312		910			30	6.63937	7.93853	23.5	1.2766	6.5										19	1.48	17.52	140
	44										87			84.67						300	0.123324	1180	1180			30	3.69972	7.30161	23.5	1.2766	6.5		126			44.99					19.075	1.555	17.52	148
Burns 15	45	1	1	0	0	3	42	0	116.5	188	79			76.33	32.9617	0.1	349.5	30	11.7	0	0			69.9	2.33	23	0	0	23	1	0		160	1	17475	135.34					18.6	0	18.6	685
	45										78									10	0.0507559					29	1.47192	6.30454	23	1.26087	6								713	7.9	20.8	2.2	18.6	687
	45										78									20	0.099886					32	3.19635	9.89897	23	1.3913	9										22.2	3.6	18.6	666
	45										78									30	0.123906		60			32	3.96498	10.1151	23	1.3913	9										22.2	3.6	18.6	638
	45										80									40	0.109481					31	3.39391	8.87585	23	1.34783	8										21.4	2.8	18.6	613
	45										79									50	0.110169					32	3.5254	9.99152	23	1.3913	9										21.7	3.1	18.6	609
	45										78			83.33						60	0.121367					31	3.76239	8.97094	23	1.34783	8		136			123.91					21.4	2.8	18.6	603
	45										80									75	0.116352		130			31	3.60692	8.93082	23	1.34783	8										21.5	2.9	18.6	617
	45										80									90	0.127944					32	4.09421	10.1515	23	1.3913	9										21.3	2.7	18.6	649
	45										78									120	0.115398					32	3.69272	10.0386	23	1.3913	9										20.8	2.2	18.6	615
	45										80									150	0.0865132					31	2.68191	8.69211	23	1.34783	8										21.1	2.5	18.6	623
	45										83									180	0.0849895					32	2.71966	9.76491	23	1.3913	9										21.5	2.9	18.6	645
	45										80									210	0.110729					32	3.54333	9.99656	23	1.3913	9										21.1	2.5	18.6	626
	45										81									240	0.0943956		305			31	2.92626	8.75516	23	1.34783	8										21.2	2.6	18.6	639
	45										79			85.33						300	0.0928718	400	400			32	2.9719	9.83585	23	1.3913	9		145	1		146.34					21.2	2.6	18.6	645
OKAL 1	46	0	0	1	0	2	47	1	62	177	73			90	19.79	0.1	186	30	6.2	0	0			37.2	1.24	39	0	0	39	1	0	50		0	9300				450	8.2	23.75	0	23.8	192
	46																			10	0.0251					43	1.0793	4.1004	39	1.10256	4													189
	46																			20	0.0444					42	1.8648	3.1332	39	1.07692	3													187
	46																			30	0.0925					44	4.07	5.4625	39	1.12821	5													183
	46																			40	0.0993					44	4.3692	5.4965	39	1.12821	5													181
	46																			50	0.0918					43	3.9474	4.3672	39	1.10256	4													175
	46													51						60	0.0562		40			45	2.529	6.3372	39	1.15385	6	50												196
	46																			75	0.0766					45	3.447	6.4596	39	1.15385	6													184
	46																			90	0.0978					43	4.2054	4.3912	39	1.10256	4													182
	46																			120	0.1196					41	4.9036	2.2392	39	1.05128	2													171
	46																			150	0.0972					41	3.9852	2.1944	39	1.05128	2													168
	46																			180	0.1042					44	4.5848	5.521	39	1.12821	5													174
	46																			210	0.0966					41	3.9606	2.1932	39	1.05128	2													179
	46																			240	0.0889					40	3.556	1.0889	39	1.02564	1													175
	46										94			59						259	0.0669	600	600			41	2.7429	2.1338	39	1.05128	2	50	5								26.05	2.25	23.8	188
OKAL 2	47	0	0	1	0	2	24	0	91	170	65			57	31.4879	0.1	273	30	9.1	0	0			54.6	1.82	36	0	0	36	1	0	50		0	13650				640	5.8	22.8	0	22.8	182
	47																			10	0.0361					38	1.3718	2.0722	36	1.05556	2													180
	47																			20	0.0808					39	3.1512	3.2424	36	1.08333	3													184
	47																			30	0.114					43	4.902	7.798	36	1.19444	7													176
	47																			40	0.1343					42	5.6406	6.8058	36	1.16667	6													169
	47																			50	0.1261					41	5.1701	5.6305	36	1.13889	5													170
	47													68						60	0.0629		17			42	2.6418	6.3774	36	1.16667	6	50												198
	47																			75	0.0549					41	2.2509	5.2745	36	1.13889	5													192
	47																			90	0.0735					40	2.94	4.294	36	1.11111	4													185
	47																			120	0.079					41	3.239	5.395	36	1.13889	5													179
	47																			150	0.0708					41	2.9028	5.354	36	1.13889	5													211
	47																			180	0.104					40	4.16	4.416	36	1.11111	4													180
	47																			210	0.1387					43	5.9641	7.9709	36	1.19444	7													184
	47																			240	0.1751					42	7.3542	7.0506	36	1.16667	6													191
	47													54						300	0.1367	250	250			40	5.468	4.5468	36	1.11111	4	50	5								25.4	2.6	22.8	189
OKAL 3	49	1	0	1	0	2	56	1	55	159	70			68	21.7555	0.1	165	30	5.5	0	0			33	1.1	34.5	0	0	34.5	1	0	50		0	8250				235	2.7	22.7	0	22.7	211
	49										66									10	0.0099					37	0.3663	2.52475	34.5	1.07246	2.5													200
	49																			20	0.0614					40	2.456	5.8377	34.5	1.15942	5.5													240
	49																			30	0.1167					41	4.7847	7.25855	34.5	1.18841	6.5													224
	49																			40	0.1133					41	4.6453	7.23645	34.5	1.18841	6.5													204
	49																			50	0.1251					42	5.2542	8.43825	34.5	1.21739	7.5													231
	49													61						60	0.1064		30			40	4.256	6.0852	34.5	1.15942	5.5	50												216
	49																			75	0.1029					40	4.116	6.06595	34.5	1.15942	5.5													240
	49																			90	0.0846					39	3.2994	4.8807	34.5	1.13043	4.5													245
	49																			120	0.0811					41	3.3251	7.02715	34.5	1.18841	6.5													246
	49																			150	0.0489					41	2.0049	6.81785	34.5	1.18841	6.5													249
	49																			180	0.0316					42	1.3272	7.737	34.5	1.21739	7.5													253
	49																			210	0.0706					40	2.824	5.8883	34.5	1.15942	5.5													230
	49																			240	0.0671					41	2.7511	6.93615	34.5	1.18841	6.5													244
	49										74			59						300	0.0494	940	940			41	2.0254	6.8211	34.5	1.18841	6.5	50	5								25.6	2.9	22.7	272
OKAL 4	50	0	0	1	0	2	65	0	80	179	81			84	24.968	0.1	240	30	8	0	0			48	1.6	35.5	0	0	35.5	1	0	50		0	12000				694	15	24.5	0	24.5	261
	50																			10	0.0567					38	2.1546	2.64175	35.5	1.07042	2.5													258
	50																			20	0.0298					40	1.192	4.6341	35.5	1.12676	4.5													267
	50																			30	0.0552					43	2.3736	7.914	35.5	1.21127	7.5													276
	50																			40	0.0545					44	2.398	8.96325	35.5	1.23944	8.5													277
	50																			50	0.0672					43	2.8896	8.004	35.5	1.21127	7.5													273
	50													59						60	0.0397		17			41	1.6277	5.71835	35.5	1.15493	5.5	50												270
	50																			75	0.0657					42	2.7594	6.92705	35.5	1.1831	6.5													259
	50																			90	0.0514					40	2.056	4.7313	35.5	1.12676	4.5													274
	50																			120	-0.0019					41	-0.0779	5.48955	35.5	1.15493	5.5													276
	50																			150	-0.0034					41	-0.1394	5.4813	35.5	1.15493	5.5													282
	50																			180	0.0614					41	2.5174	5.8377	35.5	1.15493	5.5													257
	50																			210	-0.0906					43	-3.8958	6.8205	35.5	1.21127	7.5													300
	50																			240	-0.0336					38	-1.2768	2.416	35.5	1.07042	2.5													259
	50										88			78						300	-0.0718	650	650			41	-2.9438	5.1051	35.5	1.15493	5.5	50	5								27.4	4.9	24.5	274
OKAL 5	51	0	0	1	0	2	51	1	73	173	76			65	24.3911	0.1	219	30	7.3	0	0			43.8	1.46	35	0	0	35	1	0	50		0	10950				402	5.5	21.3	0	21.3	208
	51																			10	0.0805					39	3.1395	4.322	35	1.11429	4													187
	51																			20	0.132					39	5.148	4.528	35	1.11429	4													182
	51																			30	0.203					40	8.12	6.015	35	1.14286	5													176
	51																			40	0.135					41	5.535	6.81	35	1.17143	6													191
	51																			50	0.1747					41	7.1627	7.0482	35	1.17143	6													173
	51													69						60	0.1685		70			41	6.9085	7.011	35	1.17143	6	50												176
	51																			75	0.1623					40	6.492	5.8115	35	1.14286	5													175
	51																			90	0.1717					39	6.6963	4.6868	35	1.11429	4													174
	51																			120	0.2303					39	8.9817	4.9212	35	1.11429	4													158
	51																			150	0.1912					39	7.4568	4.7648	35	1.11429	4													175
	51																			180	0.1691					39	6.5949	4.6764	35	1.11429	4													186
	51																			210	0.1947					38	7.3986	3.5841	35	1.08571	3													190
	51																			240	0.1414					37	5.2318	2.2828	35	1.05714	2													201
	51										71			61						300	0.182	152	152			38	6.916	3.546	35	1.08571	3	50	5								23.4	2.1	21.3	188
OKAL 6	52	0	0	1	0	2	47	1	65	170	70			100	22.4913	0.1	195	30	6.5	0	0			39	1.3	38.5	0	0	38.5	1	0	50		0	9750				169	1.6	24.4	0	24.4	210
	52																			10	0.0666					41	2.7306	2.6665	38.5	1.06494	2.5													198
	52																			20	0.1079					44	4.7476	6.09345	38.5	1.14286	5.5													182
	52																			30	0.1191					47	5.5977	9.51235	38.5	1.22078	8.5													186
	52																			40	0.1144					44	5.0336	6.1292	38.5	1.14286	5.5													200
	52																			50	0.0941					45	4.2345	7.11165	38.5	1.16883	6.5													216
	52													83						60	0.1051		230			46	4.8346	8.28825	38.5	1.19481	7.5	50												199
	52																			75	0.1163					46	5.3498	8.37225	38.5	1.19481	7.5													183
	52																			90	0.1116					45	5.022	7.2254	38.5	1.16883	6.5													192
	52																			120	0.0912					47	4.2864	9.2752	38.5	1.22078	8.5													186
	52																			150	0.0865					47	4.0655	9.23525	38.5	1.22078	8.5													202
	52																			180	0.1296					44	5.7024	6.2128	38.5	1.14286	5.5													193
	52																			210	0.1249					46	5.7454	8.43675	38.5	1.19481	7.5													198
	52																			240	0.1202					43	5.1686	5.0409	38.5	1.11688	4.5													203
	52										73			68						300	0.0994	570	570			45	4.473	7.1461	38.5	1.16883	6.5	50	5								28.2	3.8	24.4	200
OKAL 7	53	1	0	1	0	2	27	0	65	172	107			64	21.9713	0.1	195	30	6.5	0	0			39	1.3	36.5	0	0	36.5	1	0	50		0	9750				163	2.4	23.6	0	23.6	201
	53																			10	0.2313					40	9.252	4.30955	36.5	1.09589	3.5													190
	53																			20	0.1394					41	5.7154	5.1273	36.5	1.12329	4.5													186
	53																			30	0.195					43	8.385	7.7675	36.5	1.17808	6.5													183
	53																			40	0.2227					43	9.5761	7.94755	36.5	1.17808	6.5													179
	53																			50	0.3002					42	12.6084	7.1511	36.5	1.15068	5.5													172
	53													55						60	0.2019		230			43	8.6817	7.81235	36.5	1.17808	6.5	50												180
	53																			75	0.2456					43	10.5608	8.0964	36.5	1.17808	6.5													175
	53																			90	0.2271					44	9.9924	9.20325	36.5	1.20548	7.5													165
	53																			120	0.1787					42	7.5054	6.48285	36.5	1.15068	5.5													197
	53																			150	0.1613					42	6.7746	6.38715	36.5	1.15068	5.5													185
	53																			180	0.2031					44	8.9364	9.02325	36.5	1.20548	7.5													177
	53																			210	0.263					43	11.309	8.2095	36.5	1.17808	6.5													189
	53																			240	0.2601					43	11.1843	8.19065	36.5	1.17808	6.5													193
	53										87			67						300	0.1949	630	630			43	8.3807	7.76685	36.5	1.17808	6.5	50	5								25.5	1.9	23.6	200
OKAL 8	54	0	0	1	0	2	73	1	45	163	71			70	16.937	0.1	135	30	4.5	0	0			27	0.9	35.5	0	0	35.5	1	0	580		0	6750				585	8.5	20.8	0	20.8	194
	54																			10	0.0396					39	1.5444	3.6386	35.5	1.09859	3.5													188
	54																			20	0.0745					40	2.98	4.83525	35.5	1.12676	4.5													188
	54																			30	0.0966					42	4.0572	7.1279	35.5	1.1831	6.5													174
	54																			40	0.1344					41	5.5104	6.2392	35.5	1.15493	5.5													160
	54																			50	0.1282					42	5.3844	7.3333	35.5	1.1831	6.5													161
	54													66						60	0.122		10			43	5.246	8.415	35.5	1.21127	7.5	530												162
	54																			75	0.1159					41	4.7519	6.13745	35.5	1.15493	5.5													168
	54																			90	0.1097					43	4.7171	8.32275	35.5	1.21127	7.5													158
	54																			120	0.1485					40	5.94	5.16825	35.5	1.12676	4.5													157
	54																			150	0.1271					40	5.084	5.07195	35.5	1.12676	4.5													165
	54																			180	0.1359					40	5.436	5.11155	35.5	1.12676	4.5													164
	54																			210	0.1604					40	6.416	5.2218	35.5	1.12676	4.5													173
	54																			240	0.1541					40	6.164	5.19345	35.5	1.12676	4.5													172
	54										76			88						280	0.1634	270	270			39	6.3726	4.0719	35.5	1.09859	3.5	500	5								22.85	2.05	20.8	151
OKAL 9	55	1	0	1	0	2	64	1	63	169	68			53	22.0581	0.1	189	30	6.3	0	0			37.8	1.26	36	0	0	36	1	0	59		0	9450				547	5.8	23.05	0	23.05	194
	55																			10	0.0433					37	1.6021	1.0433	36	1.02778	1													182
	55																			20	0.0967					41	3.9647	5.4835	36	1.13889	5													181
	55																			30	0.1541					43	6.6263	8.0787	36	1.19444	7													171
	55																			40	0.1661					42	6.9762	6.9966	36	1.16667	6													172
	55																			50	0.1622					43	6.9746	8.1354	36	1.19444	7													187
	55													73						60	0.1744		200			42	7.3248	7.0464	36	1.16667	6	55												175
	55																			75	0.1704					41	6.9864	5.852	36	1.13889	5													173
	55																			90	0.1346					43	5.7878	7.9422	36	1.19444	7													180
	55																			120	0.1307					43	5.6201	7.9149	36	1.19444	7													181
	55																			150	0.1114					43	4.7902	7.7798	36	1.19444	7													189
	55																			180	0.0925					43	3.9775	7.6475	36	1.19444	7													185
	55																			210	0.1035					44	4.554	8.828	36	1.22222	8													191
	55																			240	0.1148					41	4.7068	5.574	36	1.13889	5													181
	55										66			67						280	0.0957	685	685			42	4.0194	6.5742	36	1.16667	6	50	5								24.18	1.13	23.05	188
OKAL 10	56	1	0	1	0	2	34	1	63	158	88			75	25.2363	0.1	189	30	6.3	0	0			37.8	1.26	35	0	0	35	1	0	53		0	9450				334	2.9	21.08	0	21.08	136
	56																			10	0.0375					38	1.425	3.1125	35	1.08571	3													140
	56																			20	0.1364					40	5.456	5.682	35	1.14286	5													124
	56																			30	0.1977					43	8.5011	9.5816	35	1.22857	8													115
	56																			40	0.2117					41	8.6797	7.2702	35	1.17143	6													111
	56																			50	0.16					43	6.88	9.28	35	1.22857	8													110
	56													70						60	0.1734		70			44	7.6296	10.5606	35	1.25714	9	59												118
	56																			75	0.1708					44	7.5152	10.5372	35	1.25714	9													121
	56																			90	0.2009					43	8.6387	9.6072	35	1.22857	8													117
	56																			120	0.1655					43	7.1165	9.324	35	1.22857	8													133
	56																			150	0.179					43	7.697	9.432	35	1.22857	8													131
	56																			180	0.1603					41	6.5723	6.9618	35	1.17143	6													137
	56																			210	0.1737					41	7.1217	7.0422	35	1.17143	6													119
	56																			240	0.155					41	6.355	6.93	35	1.17143	6													127
	56										78			70						300	0.0912	734	734			43	3.9216	8.7296	35	1.22857	8	64	5								22.9	1.82	21.08	138
OKAL 11	57	0	0	1	0	2	56	1	68	173	61			68	22.7204	0.1	204	30	6.8	0	0			40.8	1.36	39.5	0	0	39.5	1	0	110		0	10200				315	5	21.13	0	21.13	233
	57																			10	0.0087					40	0.348	0.50435	39.5	1.01266	0.5													221
	57																			20	0.0706					42	2.9652	2.6765	39.5	1.06329	2.5													206
	57																			30	0.0803					46	3.6938	7.02195	39.5	1.16456	6.5													219
	57																			40	0.0902					48	4.3296	9.2667	39.5	1.21519	8.5													220
	57																			50	0.1291					48	6.1968	9.59735	39.5	1.21519	8.5													209
	57													75						60	0.1106		182			49	5.4194	10.5507	39.5	1.24051	9.5	100												201
	57																			75	0.1505					43	6.4715	4.02675	39.5	1.08861	3.5													207
	57																			90	0.1465					47	6.8855	8.59875	39.5	1.18987	7.5													215
	57																			120	0.1276					45	5.742	6.2018	39.5	1.13924	5.5													237
	57																			150	0.109					45	4.905	6.0995	39.5	1.13924	5.5													245
	57																			180	0.1049					45	4.7205	6.07695	39.5	1.13924	5.5													235
	57																			210	0.1153					45	5.1885	6.13415	39.5	1.13924	5.5													221
	57																			240	0.1258					44	5.5352	5.0661	39.5	1.11392	4.5													223
	57										61			64						300	0.1071	845	845			41	4.3911	1.66065	39.5	1.03797	1.5	99	5								25.2	4.07	21.13	243
OKAL 12	58	1	0	1	0	2	34	1	70	175	72			63	22.8571	0.1	210	30	7	0	0			42	1.4	35.5	0	0	35.5	1	0	50		0	10500				701	9.6	18.85	0	18.5	223
	58																			10	0.0285					39	1.1115	3.59975	35.5	1.09859	3.5													221
	58																			20	0.0513					40	2.052	4.73085	35.5	1.12676	4.5													214
	58																			30	0.0748					42	3.1416	6.9862	35.5	1.1831	6.5													217
	58																			40	0.0992					41	4.0672	6.0456	35.5	1.15493	5.5													211
	58																			50	0.1098					43	4.7214	8.3235	35.5	1.21127	7.5													210
	58													70						60	0.0918		26			44	4.0392	9.2803	35.5	1.23944	8.5	50												214
	58																			75	0.1168					43	5.0224	8.376	35.5	1.21127	7.5													213
	58																			90	0.1131					43	4.8633	8.34825	35.5	1.21127	7.5													213
	58																			120	0.095					42	3.99	7.1175	35.5	1.1831	6.5													217
	58																			150	0.0773					42	3.2466	7.00245	35.5	1.1831	6.5													222
	58																			180	0.0736					41	3.0176	5.9048	35.5	1.15493	5.5													223
	58																			210	0.0699					41	2.8659	5.88445	35.5	1.15493	5.5													226
	58																			240	0.0801					43	3.4443	8.10075	35.5	1.21127	7.5													221
	58										62			72						300	0.0764	1038	1038			41	3.1324	5.9202	35.5	1.15493	5.5	50	5								21.35	2.85	18.5	222
OKAL 13	59	0	0	1	0	2	20	0	112	189	78			69	31.3541	0.1	336	30	11.2	0	0			67.2	2.24	40.5	0	0	40.5	1	0	50		0	16800				1206	33	26.1	0	21.6	149
	59																			10	-0.0194					44	-0.8536	3.4321	40.5	1.08642	3.5													142
	59																			20	0.0678					47	3.1866	6.9407	40.5	1.16049	6.5													139
	59																			30	0.1081					50	5.405	10.5269	40.5	1.23457	9.5													137
	59																			40	0.1079					51	5.5029	11.6329	40.5	1.25926	10.5													141
	59																			50	0.0936					51	4.7736	11.4828	40.5	1.25926	10.5													134
	59													62						60	0.0393		20			50	1.965	9.87335	40.5	1.23457	9.5	50												144
	59																			75	0.0647					51	3.2997	11.1793	40.5	1.25926	10.5													138
	59																			90	0.0373					45	1.6785	4.66785	40.5	1.11111	4.5													136
	59																			120	0.1331					48	6.3888	8.49825	40.5	1.18519	7.5													131
	59																			150	0.0899					48	4.3152	8.17425	40.5	1.18519	7.5													133
	59																			180	0.0481					49	2.3569	8.90885	40.5	1.20988	8.5													131
	59																			210	0.0336					45	1.512	4.6512	40.5	1.11111	4.5													127
	59																			240	-0.0064					46	-0.2944	5.4648	40.5	1.1358	5.5													152
	59										77			63						300	-0.0331	163	163			49	-1.6219	8.21865	40.5	1.20988	8.5	50	5								25.9	4.3	21.6	144
OKAL 14	60	0	0	1	0	2	39	1	80	169	55			74	28.0102	0.1	240	30	8	0	0			48	1.6	35	0	0	35	1	0	72		0	12000				663	7.7	18.23	0	18.23	183
	60																			10	0.0247					38	0.9386	3.0741	35	1.08571	3													189
	60																			20	0.0787					41	3.2267	6.4722	35	1.17143	6													178
	60																			30	0.1062					43	4.5666	8.8496	35	1.22857	8													184
	60																			40	0.1193					44	5.2492	10.0737	35	1.25714	9													187
	60																			50	0.1328					42	5.5776	7.9296	35	1.2	7													175
	60													62						60	0.1309		50			42	5.4978	7.9163	35	1.2	7	75												177
	60																			75	0.0987					43	4.2441	8.7896	35	1.22857	8													184
	60																			90	0.127					43	5.461	9.016	35	1.22857	8													187
	60																			120	0.1251					42	5.2542	7.8757	35	1.2	7													188
	60																			150	0.1232					42	5.1744	7.8624	35	1.2	7													191
	60																			180	0.1213					42	5.0946	7.8491	35	1.2	7													194
	60																			210	0.1194					41	4.8954	6.7164	35	1.17143	6													180
	60																			240	0.1486					40	5.944	5.743	35	1.14286	5													177
	60										59			77						300	0.0858	1190	1190			41	3.5178	6.5148	35	1.17143	6	69	5									2.77	18.23	176
OKAL 15	61	1	0	1	0	2	56	0	80	189	98			73	22.3958	0.1	240	30	8	0	0			48	1.6	35.5	0	0	35.5	1	0	50		0	12000				430	10	22	0	22	273
	61																			10	0.0847					37	3.1339	1.62705	35.5	1.04225	1.5													257
	61																			20	0.0831					39	3.2409	3.79085	35.5	1.09859	3.5													253
	61																			30	0.1244					41	5.1004	6.1842	35.5	1.15493	5.5													254
	61																			40	0.1227					43	5.2761	8.42025	35.5	1.21127	7.5													263
	61																			50	0.1066					43	4.5838	8.2995	35.5	1.21127	7.5													264
	61													68						60	0.0908		22			45	4.086	10.3626	35.5	1.26761	9.5	50												270
	61																			75	0.1033					43	4.4419	8.27475	35.5	1.21127	7.5													272
	61																			90	0.1017					44	4.4748	9.36445	35.5	1.23944	8.5													267
	61																			120	0.1902					45	8.559	11.3069	35.5	1.26761	9.5													271
	61																			150	0.1575					45	7.0875	10.9962	35.5	1.26761	9.5													263
	61																			180	0.1868					41	7.6588	6.5274	35.5	1.15493	5.5													262
	61																			210	0.1852					43	7.9636	8.889	35.5	1.21127	7.5													265
	61																			240	0.1526					40	6.104	5.1867	35.5	1.12676	4.5													264
	61										92			66						300	0.1211	1463	1463			40	4.844	5.04495	35.5	1.12676	4.5	50	5								23.9	1.9	22	274
08-01-A	62	0	0	0	0	0	24	1	66.1	171	88			80.6667	22.6052	0.1	198.3	30	6.61	0	0			39.66	1.322	38	0	0	38	1	0			0	9915				686	14	23.6	0	23.6	176
	62										85									10	-0.00481874					40	-0.19275	1.99036	38	1.05263	2										25.6	2	23.6	172
	62										84									20	0.0441315					44	1.94179	6.26479	38	1.15789	6										25.9	2.3	23.6	156
	62										85									30	0.0668444					45	3.008	7.46791	38	1.18421	7										27.85	4.25	23.6	160
	62										86									40	0.104527					45	4.7037	7.73169	38	1.18421	7										27.25	3.65	23.6	149
	62										84									50	0.081636					45	3.67362	7.57145	38	1.18421	7										27.4	3.8	23.6	145
	62										84			79.3333						60	0.0791536		337			43	3.40361	5.39577	38	1.13158	5								201	2.5	27	3.4	23.6	155
	62										84									75	0.0556331					44	2.44785	6.3338	38	1.15789	6										27.4	3.8	23.6	167
	62										85									90	0.0726535					45	3.26941	7.50857	38	1.18421	7										26.95	3.35	23.6	160
	62										84									120	0.0412475					44	1.81489	6.24749	38	1.15789	6										26.9	3.3	23.6	159
	62										81			74.3333						150	0.0294905					43	1.26809	5.14745	38	1.13158	5										26	2.4	23.6	155
	62										81									180	0.0552744					43	2.3768	5.27637	38	1.13158	5										26.35	2.75	23.6	158
	62										83									240	0.0507446					42	2.13127	4.20298	38	1.10526	4										25.725	2.125	23.6	171
	62										82									300	0.0221763					42	0.931405	4.08871	38	1.10526	4										27.275	3.675	23.6	171
	62										81			75						360	0.0419095	780	780			42	1.7602	4.16764	38	1.10526	4										25.9	2.3	23.6	173
08-02-A	63	0	0	0	0	0	23	1	77	170	89			96	26.6436	0.1	231	30	7.7	0	0			46.2	1.54	38	0	0	38	1	0			0	11550				812	21	25.4	0	25.4	213.5
	63										86									10	0.101					40	4.04	2.202	38	1.05263	2										24.9	-0.5	25.4	196
	63										89									20	0.151					43	6.493	5.755	38	1.13158	5										25.7	0.3	25.4	195
	63										88									30	0.205					46	9.43	9.64	38	1.21053	8										27.75	2.35	25.4	180
	63										88									40	0.242					45	10.89	8.694	38	1.18421	7										27.6	2.2	25.4	181
	63										87									50	0.229					47	10.763	11.061	38	1.23684	9										27.4	2	25.4	180
	63										87			92.6667						60	0.227		40			46	10.442	9.816	38	1.21053	8								689	12	27.15	1.75	25.4	184
	63										83									75	0.103					49	5.047	12.133	38	1.28947	11										29.8	4.4	25.4	202
	63										83									90	0.182					45	8.19	8.274	38	1.18421	7										27.4	2	25.4	194
	63										86									120	0.18					45	8.1	8.26	38	1.18421	7										27.45	2.05	25.4	196
	63										83			94.3333						150	0.15		365			47	7.05	10.35	38	1.23684	9										26.3	0.9	25.4	198
	63										86									180	0.184					44	8.096	7.104	38	1.15789	6										26.8	1.4	25.4	194
	63										85									240	0.218					44	9.592	7.308	38	1.15789	6										25.9	0.5	25.4	189
	63										81									300	0.133					45	5.985	7.931	38	1.18421	7										26.9	1.5	25.4	202
	63										82			93.6667						360	0.177	515	515			44	7.788	7.062	38	1.15789	6										26.5	1.1	25.4	196
09-03-A	64	0	0	0	0	0	25	0	94	202	97			101.667	23.037	0.1	282	30	9.4	0	0			56.4	1.88	40	0	0	40	1	0			0	14100				911	27	24	0	24	166
	64										93									10	0.0360946					40	1.44378	0	40	1	0										24.65	0.65	24	160
	64										96									20	0.0673914					43	2.89783	3.20217	40	1.075	3										25.05	1.05	24	158
	64										98									30	0.116389					44	5.1211	4.46555	40	1.1	4										25.8	1.8	24	160
	64										99									40	0.0968285					45	4.35728	5.48414	40	1.125	5										27.3	3.3	24	156
	64										99									50	0.11323					45	5.09535	5.56615	40	1.125	5										25.95	1.95	24	155
	64										97			95						60	0.111651					45	5.02429	5.55825	40	1.125	5										25.9	1.9	24	157
	64										96									75	0.0912349					44	4.01434	4.36494	40	1.1	4										26.15	2.15	24	157
	64										97									90	0.0732949		74			44	3.22498	4.29318	40	1.1	4								893	23	26.3	2.3	24	158
	64										97									120	0.0881036					43	3.78846	3.26431	40	1.075	3										26.3	2.3	24	156
	64										96			103.333						150	0.0702108					43	3.01906	3.21063	40	1.075	3										25.55	1.55	24	157
	64										94									180	0.068657					44	3.02091	4.27463	40	1.1	4										26	2	24	157
	64										93									240	0.0820985					44	3.61233	4.32839	40	1.1	4										25.8	1.8	24	176
	64										93									300	0.0402827					44	1.77244	4.16113	40	1.1	4										26.4	2.4	24	172
	64										93			113						360	0.0310599	282	282			45	1.3977	5.1553	40	1.125	5										26.6	2.6	24	177
09-04-A	65	0	0	0	0	0	58	1	63	153	91			117.333	26.9127	0.1	189	30	6.3	0	0			37.8	1.26	37	0	0	37	1	0			0	9450				561	8.4	24.4	0	24.4	200.5
	65										90									10	0.0292976					39	1.14261	2.0586	37	1.05405	2										26.8	2.4	24.4	193
	65										90									20	0.0846437					42	3.55504	5.42322	37	1.13514	5										28	3.6	24.4	193
	65										91									30	0.126084					47	5.92594	11.2608	37	1.27027	10										29.3	4.9	24.4	184
	65										89									40	0.159967					46	7.35848	10.4397	37	1.24324	9										29.2	4.8	24.4	155
	65										88									50	0.147572					46	6.78831	10.3281	37	1.24324	9										28.8	4.4	24.4	181
	65										88			132.667						60	0.12627		400			46	5.80841	10.1364	37	1.24324	9										29.3	4.9	24.4	175
	65										86									75	0.00383811					50	0.191905	13.0499	37	1.35135	13										32.3	7.9	24.4	185
	65										87									90	0.100557					46	4.62562	9.90501	37	1.24324	9										28.3	3.9	24.4	154
	65										86									120	0.0546018					44	2.40248	7.38221	37	1.18919	7										29.6	5.2	24.4	185
	65										85			117						150	0.0859166					45	3.86624	8.68733	37	1.21622	8										29.05	4.65	24.4	187
	65										84									180	0.00803904					46	0.369796	9.07235	37	1.24324	9										30.5	6.1	24.4	188
	65										84									240	-0.00469202					44	-0.206449	6.96716	37	1.18919	7										29.5	5.1	24.4	190
	65										82									300	0.0600104					44	2.64046	7.42007	37	1.18919	7										29.4	5	24.4	166
	65										85			122.667						360	-0.00802898	780	780			45	-0.361304	7.93577	37	1.21622	8										30.8	6.4	24.4	186
09-05-A	66	0	0	0	0	0	19	0	65.8	185	93			80.6667	19.2257	0.1	197.4	30	6.58	0	0			39.48	1.316	42	0	0	42	1	0			0	9870				119	2.1	26.025	0	26.025	154.5
	66										91									10	-0.005					44	-0.22	1.99	42	1.04762	2										28.05	2.025	26.025	154
	66										93									20	0.017					48	0.816	6.102	42	1.14286	6										29.4	3.375	26.025	151
	66										93									30	0.048					50	2.4	8.384	42	1.19048	8										29.8	3.775	26.025	143
	66										91									40	0.071					48	3.408	6.426	42	1.14286	6										29.75	3.725	26.025	145
	66										85									50	0.044					47	2.068	5.22	42	1.11905	5										29	2.975	26.025	128
	66										86			88.3333						60	0.067					48	3.216	6.402	42	1.14286	6										29	2.975	26.025	131
	66										89									75	0.023					49	1.127	7.161	42	1.16667	7										29.1	3.075	26.025	133
	66										89									90	0.045					48	2.16	6.27	42	1.14286	6										29.4	3.375	26.025	134
	66										86									120	0.027		156			46	1.242	4.108	42	1.09524	4										28.8	2.775	26.025	134
	66										85			82.6667						150	0.033					47	1.551	5.165	42	1.11905	5										28.5	2.475	26.025	136
	66										83									180	0.023					46	1.058	4.092	42	1.09524	4										28.5	2.475	26.025	130
	66										84									240	0.027					48	1.296	6.162	42	1.14286	6										28.55	2.525	26.025	148
	66										81									300	0.051					46	2.346	4.204	42	1.09524	4										27.85	1.825	26.025	136
	66										82			91.3333						360	0.049	337	337			49	2.401	7.343	42	1.16667	7										29.4	3.375	26.025	144
10-06-A	67	0	0	0	0	0	24	1	85.2	177	69			95.3333	27.1953	0.1	255.6	30	8.52	0	0			51.12	1.704	43	0	0	43	1	0			0	12780				700	18	25.625	0.005	25.62	288
	67										69									10	0.168					42	7.056	-1.168	43	0.976744	-1										24.05	-1.57	25.62	261
	67										68									20	0.254					44	11.176	1.254	43	1.02326	1										24.3	-1.32	25.62	250
	67										66									30	0.312					45	14.04	2.624	43	1.04651	2										25.2	-0.42	25.62	235
	67										66									40	0.31					46	14.26	3.93	43	1.06977	3										25.5	-0.12	25.62	237
	67										65									50	0.351					45	15.795	2.702	43	1.04651	2										24.325	-1.295	25.62	230
	67										68			93						60	0.306					47	14.382	5.224	43	1.09302	4										25.75	0.13	25.62	232
	67										63									75	0.211					48	10.128	6.055	43	1.11628	5										27.825	2.205	25.62	249
	67										65									90	0.3		90			44	13.2	1.3	43	1.02326	1										26	0.38	25.62	241
	67										64									120	0.287					45	12.915	2.574	43	1.04651	2										26.05	0.43	25.62	250
	67										66			83						150	0.318					43	13.674	0	43	1	0										24.025	-1.595	25.62	237
	67										65									180	0.202					45	9.09	2.404	43	1.04651	2										25.25	-0.37	25.62	249
	67										65									240	0.257					43	11.051	0	43	1	0										24.3	-1.32	25.62	248
	67										63									300	0.198					45	8.91	2.396	43	1.04651	2										25.75	0.13	25.62	249
	67										62			96.6667						360	0.234	140	140			44	10.296	1.234	43	1.02326	1										24.5	-1.12	25.62	250
10-08-A	68	0	0	0	0	0	27	1	81	174	64			96.3333	26.7539	0.1	243	30	8.1	0	0			48.6	1.62	40	0	0	40	1	0			0	12150				963	13	24.125	0	24.125	123.5
	68										65									10	0.0357422					42	1.50117	2.07148	40	1.05	2										25.85	1.725	24.125	127
	68										64									20	0.0754075					45	3.39334	5.37704	40	1.125	5										27.2	3.075	24.125	120
	68										64									30	0.163044					48	7.82611	9.30435	40	1.2	8										28.15	4.025	24.125	116
	68										63									40	0.151043					47	7.09901	8.0573	40	1.175	7										27.9	3.775	24.125	112
	68										62									50	0.158532					47	7.451	8.10972	40	1.175	7										27.8	3.675	24.125	111
	68										64			78.3333						60	0.110532		357			48	5.30555	8.88426	40	1.2	8										28.2	4.075	24.125	112
	68										61									75	0.106992					48	5.13564	8.85594	40	1.2	8										28	3.875	24.125	107
	68										60									90	0.10478					46	4.81988	6.62868	40	1.15	6										27.65	3.525	24.125	113
	68										60									120	0.0806894					44	3.55033	4.32276	40	1.1	4										26.55	2.425	24.125	115.5
	68										59.5			86.6667						150	0.0697613					45	3.13926	5.34881	40	1.125	5										26.55	2.425	24.125	115
	68										57									180	0.0550189					44	2.42083	4.22008	40	1.1	4										27.1	2.975	24.125	117
	68										57									240	0.0346381					45	1.55872	5.17319	40	1.125	5										26.8	2.675	24.125	122
	68										56									300	0.0259716					45	1.16872	5.12986	40	1.125	5										26.75	2.625	24.125	128
	68										58			81.3333						360	0.0157017	1021	1021			46	0.722278	6.09421	40	1.15	6										27.35	3.225	24.125	126
12-09-A	69	0	0	0	0	0	29	0	80.7	172	76			93.6667	27.2783	0.1	242.1	30	8.07	0	0			48.42	1.614	40	0	0	40	1	0			0	12105				650	17	25.3	0	25.3	224
	69										74									10	0.035					43	1.505	3.105	40	1.075	3										26.85	1.55	25.3	214
	69										76									20	0.107					44	4.708	4.428	40	1.1	4										27.75	2.45	25.3	194
	69										82									30	0.166					47	7.802	8.162	40	1.175	7										28.95	3.65	25.3	200
	69										84									40	0.181					47	8.507	8.267	40	1.175	7										28.1	2.8	25.3	204
	69										79									50	0.153					46	7.038	6.918	40	1.15	6										28.45	3.15	25.3	201
	69										79			83.6667						60	0.168		150			47	7.896	8.176	40	1.175	7										27.8	2.5	25.3	204
	69										80									75	0.147					47	6.909	8.029	40	1.175	7										27.95	2.65	25.3	205
	69										82									90	0.163					46	7.498	6.978	40	1.15	6										29	3.7	25.3	205
	69										83									120	0.189					47	8.883	8.323	40	1.175	7										28.15	2.85	25.3	210
	69										84			92.6667						150	0.141					49	6.909	10.269	40	1.225	9										29	3.7	25.3	210
	69										82									180	0.165					46	7.59	6.99	40	1.15	6										27.1	1.8	25.3	201
	69										76									240	0.152					46	6.992	6.912	40	1.15	6										26.5	1.2	25.3	208
	69										82									300	0.152					45	6.84	5.76	40	1.125	5										27.15	1.85	25.3	203
	69										79			91.6667						360	0.098	475	475			47	4.606	7.686	40	1.175	7										28.1	2.8	25.3	211
12-10-A	70	1	0	0	0	0	33	1	60	160	71			84.6667	23.4375	0.1	180	30	6	0	0			36	1.2	42	0	0	42	1	0			0	9000				615	9.4	24.575	0	24.575	238
	70										69									10	0.0187411					44	0.824607	2.03748	42	1.04762	2										25.35	0.775	24.575	259
	70										72									20	0.0667801					44	2.93832	2.13356	42	1.04762	2										25.8	1.225	24.575	246
	70										69									30	0.118166					47	5.55382	5.59083	42	1.11905	5										26.15	1.575	24.575	233
	70										70									40	0.135038					47	6.34681	5.67519	42	1.11905	5										26.1	1.525	24.575	224
	70										67									50	0.085923					47	4.03838	5.42962	42	1.11905	5										26.6	2.025	24.575	232
	70										66			84.6667						60	0.100023		299			46	4.60105	4.40009	42	1.09524	4										27.2	2.625	24.575	231
	70										65									75	0.131801					49	6.45827	7.92261	42	1.16667	7										27.2	2.625	24.575	238
	70										63									90	0.109426					46	5.0336	4.4377	42	1.09524	4										26.9	2.325	24.575	233
	70										68									120	0.0897489		587			47	4.2182	5.44874	42	1.11905	5										26.35	1.775	24.575	230
	70										63			94						150	0.0963324					47	4.52762	5.48166	42	1.11905	5										27.625	3.05	24.575	242
	70										65									180	0.0840384					47	3.9498	5.42019	42	1.11905	5										26.95	2.375	24.575	237
	70										65									240	0.0353916					46	1.62801	4.14157	42	1.09524	4										26.85	2.275	24.575	247
	70										63									300	0.0262528		896			47	1.23388	5.13126	42	1.11905	5										27.6	3.025	24.575	246
	70										60			93.3333						360	0.0234292	974	974			47	1.10117	5.11715	42	1.11905	5										27.55	2.975	24.575	240
12-11-A	71	1	0	0	0	0	25	0	67.2	176	77			88.3333	21.6942	0.1	201.6	30	6.72	0	0			40.32	1.344	40	0	0	40	1	0			0	10080				525	14	27.3	0	27.3	207
	71										68									10	0.058					42	2.436	2.116	40	1.05	2										27.75	0.45	27.3	199
	71										69									20	0.096					44	4.224	4.384	40	1.1	4										28.55	1.25	27.3	199
	71										74									30	0.129					44	5.676	4.516	40	1.1	4										29.75	2.45	27.3	199
	71										72									40	0.171					45	7.695	5.855	40	1.125	5										29.5	2.2	27.3	186
	71										71									50	0.189					45	8.505	5.945	40	1.125	5										29.4	2.1	27.3	188
	71										72			91						60	0.166					47	7.802	8.162	40	1.175	7										28.95	1.65	27.3	191
	71										71									75	0.044					48	2.112	8.352	40	1.2	8										32.9	5.6	27.3	217
	71										70									90	0.16		125			46	7.36	6.96	40	1.15	6										28.35	1.05	27.3	195
	71										70									120	0.174					45	7.83	5.87	40	1.125	5										28.55	1.25	27.3	193
	71										70			92.3333						150	0.128					45	5.76	5.64	40	1.125	5										28.55	1.25	27.3	194
	71										71									180	0.161					46	7.406	6.966	40	1.15	6										29.2	1.9	27.3	194
	71										72									240	0.165					44	7.26	4.66	40	1.1	4										28.7	1.4	27.3	193
	71										68									300	0.113					44	4.972	4.452	40	1.1	4										28.8	1.5	27.3	190
	71										71			98						360	0.07	350	350			47	3.29	7.49	40	1.175	7										30.325	3.025	27.3	203
14-12-A	72	1	0	0	0	0	22	0	71.9	187	91			81.6667	20.5611	0.1	215.7	30	7.19	0	0			43.14	1.438	37	0	0	37	1	0			0	10785				1011	17	24.85	0	24.85	276
	72										89									10	0.0342898					42	1.44017	5.17145	37	1.13514	5										25.65	0.8	24.85	277
	72										86									20	0.118795					44	5.22696	7.83156	37	1.18919	7										26.35	1.5	24.85	266
	72										96									30	0.149661					46	6.8844	10.3469	37	1.24324	9										27.2	2.35	24.85	257
	72										91									40	0.175777					47	8.26153	11.7578	37	1.27027	10										27.25	2.4	24.85	258
	72										91									50	0.118073					47	5.54943	11.1807	37	1.27027	10										28.15	3.3	24.85	265
	72										89			85.6667						60	0.135369					47	6.36234	11.3537	37	1.27027	10										28.05	3.2	24.85	256
	72										91									75	0.126716					47	5.95566	11.2672	37	1.27027	10										28.25	3.4	24.85	250
	72										91									90	0.095033		88			45	4.27648	8.76026	37	1.21622	8										27.55	2.7	24.85	257
	72										91									120	0.103989					47	4.8875	11.0399	37	1.27027	10										29	4.15	24.85	266
	72										87			78.6667						150	0.102008					46	4.69237	9.91807	37	1.24324	9										27.725	2.875	24.85	261
	72										87									180	0.0737129					45	3.31708	8.5897	37	1.21622	8										29.025	4.175	24.85	252
	72										87									240	0.10428					46	4.79687	9.93852	37	1.24324	9										28.95	4.1	24.85	266
	72										89									300	0.0623112		443			46	2.86631	9.5608	37	1.24324	9										29.35	4.5	24.85	278
	72										85			90.3333						360	0.0135312	580	580			48	0.649498	11.1488	37	1.2973	11										30.05	5.2	24.85	270
14-13-A	73	1	0	0	0	0	26	0	89	188	115			84.6667	25.1811	0.1	267	30	8.9	0	0			53.4	1.78	43	0	0	43	1	0			0	13350				528	8.2	24.95	0	24.95	149
	73										120									10	0.0593468					46	2.72995	3.17804	43	1.06977	3										25.75	0.8	24.95	141
	73										118									20	0.0829515					47	3.89872	4.33181	43	1.09302	4										26.3	1.35	24.95	138
	73										114									30	0.124311					50	6.21553	7.87017	43	1.16279	7										26.85	1.9	24.95	130
	73										113									40	0.131443					51	6.70361	9.05155	43	1.18605	8										28.3	3.35	24.95	125
	73										114									50	0.0778003					51	3.96782	8.6224	43	1.18605	8										29.4	4.45	24.95	131
	73										113			73						60	0.0843934		100			51	4.30406	8.67515	43	1.18605	8										28.9	3.95	24.95	130
	73										114									75	0.065083					49	3.18907	6.3905	43	1.13953	6										28.8	3.85	24.95	133
	73										115									90	0.0969604					52	5.04194	9.87264	43	1.2093	9										28.2	3.25	24.95	131
	73										110									120	0.060286					52	3.13487	9.54257	43	1.2093	9										28.55	3.6	24.95	135
	73										109			83.3333						150	0.0844863					50	4.22431	7.5914	43	1.16279	7										28.75	3.8	24.95	138
	73										108									180	0.0582361					52	3.02828	9.52412	43	1.2093	9										28.2	3.25	24.95	137
	73										105									240	0.0969242					48	4.65236	5.48462	43	1.11628	5										27.85	2.9	24.95	131
	73										101									300	0.0628929		1160			50	3.14465	7.44025	43	1.16279	7										27.45	2.5	24.95	137
	73										102			84.3333						360	0.0530442	1335	1335			51	2.70525	8.42435	43	1.18605	8										28	3.05	24.95	135
08-01-B	74	0	0	0	0	0	24	1	67	171	84			96.3333	22.913	0.1	201	120	1.675	0	0			40.2	0.335	38	0	0	38	1	0			0	10050				707	13	26.05	0	26.05	193
	74										80									30	0.0778432					38	2.95804	0	38	1	0										26.45	0.4	26.05	179
	74										81			87.3333						60	0.101203					38	3.84571	0	38	1	0										26.4	0.35	26.05	179
	74										80									90	0.11716					41	4.80357	3.35148	38	1.07895	3										26.95	0.9	26.05	178
	74										81									120	0.161072		693			42	6.765	4.64429	38	1.10526	4										28.25	2.2	26.05	177
	74										80									130	0.0594838					50	2.97419	12.7138	38	1.31579	12										32.475	6.425	26.05	183
	74										81									140	0.155825					43	6.70047	5.77912	38	1.13158	5										28.1	2.05	26.05	156
	74										78			85.6667						150	0.153278		803			43	6.59096	5.76639	38	1.13158	5								212	2.3	27.2	1.15	26.05	167
	74										79									165	0.146573					43	6.30266	5.73287	38	1.13158	5										26.95	0.9	26.05	179
	74										77									180	0.146573					41	6.00951	3.43972	38	1.07895	3										25.9	-0.15	26.05	159
	74										76									195	0.0381267					46	1.75383	8.30501	38	1.21053	8										30.975	4.925	26.05	178
	74										78									210	0.10485					43	4.50855	5.52425	38	1.13158	5										27.7	1.65	26.05	170
	74										78									240	0.121642					42	5.10897	4.48657	38	1.10526	4										26.1	0.05	26.05	173
	74										78									300	0.0998008					41	4.09183	3.2994	38	1.07895	3										26.95	0.9	26.05	172
	74										79			88.3333						360	0.106796	1053	1053			41	4.37862	3.32039	38	1.07895	3										25.9	-0.15	26.05	168
08-02-B	76	0	0	0	0	0	24	1	74.7	170	87			82.6667	25.85	0.1	224.1	120	1.8675	0	0			44.82	0.3735	41	0	0	41	1	0			0	11295				967	17	24.05	0	24.05	184.5
	76										85									30	0.0362879					42	1.52409	1.03629	41	1.02439	1										24.6	0.55	24.05	193
	76										83			81						60	0.0860922					45	3.87415	4.34437	41	1.09756	4										26	1.95	24.05	192
	76										85									90	0.119472					46	5.49572	5.59736	41	1.12195	5										26.25	2.2	24.05	181
	76										82									120	0.137043					47	6.44103	6.82226	41	1.14634	6										27.3	3.25	24.05	174
	76										81									130	0.124625					48	5.98199	7.87237	41	1.17073	7										26.9	2.85	24.05	166
	76										81									140	0.122248					47	5.74564	6.73349	41	1.14634	6										26.25	2.2	24.05	171
	76										83			89.6667						150	0.110047		245			46	5.06216	5.55024	41	1.12195	5								596	7.4	26.7	2.65	24.05	173
	76										81									165	0.0695937					47	3.2709	6.41756	41	1.14634	6										27.1	3.05	24.05	180
	76										82									180	0.0695937					47	3.2709	6.41756	41	1.14634	6										25.95	1.9	24.05	165
	76										82									195	0.0579364					47	2.72301	6.34762	41	1.14634	6										26.1	2.05	24.05	168
	76										83									210	0.0902751					46	4.15266	5.45138	41	1.12195	5										25.775	1.725	24.05	170
	76										84									240	0.0814347					47	3.82743	6.48861	41	1.14634	6										26.4	2.35	24.05	179
	76										83									300	0.0854712					46	3.93167	5.42736	41	1.12195	5										25.85	1.8	24.05	179
	76										82			90.6667						360	0.0766592	398	398			44	3.373	3.22998	41	1.07317	3										26.1	2.05	24.05	179
09-03-B	77	0	0	0	0	0	25	0	89.8	202	110			96.3333	22.0076	0.1	269.4	120	2.245	0	0			53.88	0.449	39	0	0	39	1	0			0	13470				843	17	23.75	0	23.75	166.5
	77										108									30	0.0414167					39	1.61525	0	39	1	0										24	0.25	23.75	162
	77										105			96.5						60	0.0475971					42	1.99908	3.14279	39	1.07692	3										25.3	1.55	23.75	133
	77										104									90	0.0795641					43	3.42126	4.31826	39	1.10256	4										25	1.25	23.75	153
	77										105									120	0.0765988					45	3.44695	6.45959	39	1.15385	6										26.9	3.15	23.75	145
	77										105									130	0.0763766					46	3.51332	7.53464	39	1.17949	7										27.15	3.4	23.75	158
	77										105									140	0.0587294					47	2.76028	8.46983	39	1.20513	8										27.6	3.85	23.75	161
	77										104			96.6667						150	0.0813324		250			45	3.65996	6.48799	39	1.15385	6								150	12	26.6	2.85	23.75	161
	77										102									165	0.0460227					45	2.07102	6.27614	39	1.15385	6										28.05	4.3	23.75	163
	77										103									180	0.0460227					44	2.025	5.23011	39	1.12821	5										26.75	3	23.75	158
	77										103									195	0.0272952					43	1.17369	4.10918	39	1.10256	4										26.9	3.15	23.75	162
	77										103									210	0.0588541					41	2.41302	2.11771	39	1.05128	2										26.75	3	23.75	160
	77										103									240	0.0491776					44	2.16381	5.24589	39	1.12821	5										25.85	2.1	23.75	158
	77										101									300	0.0303984					44	1.33753	5.15199	39	1.12821	5										26.7	2.95	23.75	160
	77										99			105.667						360	0.030237	480	480			44	1.33043	5.15119	39	1.12821	5										26.45	2.7	23.75	157
09-04-B	78	0	0	0	0	0	58	1	64.9	153	89			119.667	27.7244	0.1	194.7	120	1.622	0	0			38.94	0.3245	38	0	0	38	1	0			0	9735				576	9.4	25.25	0	25.25	192.5
	78										91									30	0.00147838					41	0.0606138	3.00444	38	1.07895	3										27.05	1.8	25.25	204
	78										90			112.333						60	0.0650189					42	2.7308	4.26008	38	1.10526	4										28.7	3.45	25.25	195
	78										88									90	0.0879885					44	3.87149	6.52793	38	1.15789	6										28.2	2.95	25.25	191
	78										86									120	0.0938981					46	4.31931	8.75118	38	1.21053	8										28.6	3.35	25.25	183
	78										86									130	0.117388					46	5.39983	8.9391	38	1.21053	8										28.55	3.3	25.25	180
	78										86									140	0.070688					48	3.39302	10.7069	38	1.26316	10										29.1	3.85	25.25	177
	78										86			120						150	0.085138		417			47	4.00149	9.76624	38	1.23684	9								339	3.3	29.3	4.05	25.25	168
	78										83									165	0.0995554					48	4.77866	10.9956	38	1.26316	10										29.85	4.6	25.25	170
	78										85									180	0.0995554					48	4.77866	10.9956	38	1.26316	10										28.95	3.7	25.25	196
	78										87									195	0.0245089					46	1.12741	8.19607	38	1.21053	8										28.4	3.15	25.25	188
	78										88									210	0.0303077					46	1.39416	8.24246	38	1.21053	8										28.65	3.4	25.25	194
	78										83									240	0.035456					45	1.59552	7.24819	38	1.18421	7										27.55	2.3	25.25	192
	78										85									300	0.0237591					44	1.0454	6.14255	38	1.15789	6										28.35	3.1	25.25	185
	78										83			119.667						360	-0.0192029	607	607			45	-0.864132	6.86558	38	1.18421	7										28.9	3.65	25.25	198
09-05-B	79	0	0	0	0	0	25	1	66	185	91			89	19.28	0.1	198	120	1.65	0	0			39.6	0.33	43	0	0	43	1	0			0	9900				1038	17	28.15	0	28.15	160
	79										87									30	0.135722					42	5.70031	-1.13572	43	0.976744	-1										25.9	-2.25	28.15	145
	79										87			91.5						60	0.109833					44	4.83265	1.10983	43	1.02326	1										26.5	-1.65	28.15	138
	79										89									90	0.310937					45	13.9922	2.62187	43	1.04651	2										27.6	-0.55	28.15	133
	79										89									120	0.211812					46	9.74337	3.63544	43	1.06977	3										28.4	0.25	28.15	136
	79										91									130	0.209633					45	9.43349	2.41927	43	1.04651	2										28.55	0.4	28.15	127
	79										89									140	0.198575					46	9.13447	3.59573	43	1.06977	3										27.9	-0.25	28.15	124
	79										89			94						150	0.176456		150			46	8.11699	3.52937	43	1.06977	3										28.6	0.45	28.15	132
	79										87									165	0.139978					48	6.71896	5.69989	43	1.11628	5										30.25	2.1	28.15	146
	79										87									180	0.139978					48	6.71896	5.69989	43	1.11628	5										28.9	0.75	28.15	137
	79										91									195	0.165692					46	7.62183	3.49708	43	1.06977	3										27.65	-0.5	28.15	130
	79										81									210	0.172196					44	7.57661	1.1722	43	1.02326	1										27.6	-0.55	28.15	135
	79										86									240	0.16135					44	7.09938	1.16135	43	1.02326	1										27.2	-0.95	28.15	132
	79										89									300	0.142248					45	6.40117	2.2845	43	1.04651	2										27.55	-0.6	28.15	142
	79										87			89.3333						360	0.0970448	275	275			46	4.46406	3.29113	43	1.06977	3										27.8	-0.35	28.15	143
10-06-B	80	0	0	0	0	0	29	0	81.4	172	78			95.3333	27.5149	0.1	244.2	120	2.04	0	0			48.84	0.407	40	0	0	40	1	0			0	12210				730	12	24.775	0	24.775	233
	80										74									30	0.0429474					42	1.80379	2.08589	40	1.05	2										25.75	0.975	24.775	229
	80										71			93						60	0.134576					44	5.92136	4.53831	40	1.1	4										25.7	0.925	24.775	208
	80										70									90	0.151035					45	6.79656	5.75517	40	1.125	5										26.9	2.125	24.775	222
	80										69									120	0.166604					48	7.99698	9.33283	40	1.2	8										28	3.225	24.775	218
	80										67									130	0.174088					47	8.18215	8.21862	40	1.175	7										27.8	3.025	24.775	211
	80										68									140	0.171949					46	7.90966	7.03169	40	1.15	6										27.15	2.375	24.775	221
	80										66			83						150	0.179558		389			47	8.43924	8.25691	40	1.175	7										27.2	2.425	24.775	215
	80										64									165	0.0895195					47	4.20741	7.62664	40	1.175	7										27.95	3.175	24.775	187
	80										68									180	0.0895195					47	4.20741	7.62664	40	1.175	7										28.25	3.475	24.775	221
	80										65									195	0.12366					45	5.56469	5.6183	40	1.125	5										27.6	2.825	24.775	237
	80										67									210	0.112284					46	5.16507	6.6737	40	1.15	6										27	2.225	24.775	236
	80										66									240	0.128836					47	6.05528	7.90185	40	1.175	7										26.9	2.125	24.775	235
	80										63									300	0.144063					46	6.62691	6.86438	40	1.15	6										26.45	1.675	24.775	238
	80										64			96.6667						360	0.123049	573	573			47	5.78332	7.86135	40	1.175	7										26.05	1.275	24.775	239
10-08-B	81	0	0	0	0	0	33	1	79.8	174	69			80.3333	26.36	0.1	239.4	120	1.995	0	0			47.88	0.399	39	0	0	39	1	0			0	11970				525	14	27.1	0	27.1	140
	81										69									30	-0.0042562					40.5	-0.172376	1.49362	39	1.03846	1.5										26.25	-0.85	27.1	139
	81										69			84.3333						60	0.0567995					42	2.38558	3.1704	39	1.07692	3										27.55	0.45	27.1	134
	81										69									90	0.071925					45	3.23663	6.43155	39	1.15385	6										28.75	1.65	27.1	133
	81										66									120	0.103686					50	5.18428	12.1405	39	1.28205	11										29.6	2.5	27.1	132
	81										61									130	0.0667874					50	3.33937	11.7347	39	1.28205	11										31.4	4.3	27.1	93
	81										64									140	0.0820767					49	4.02176	10.8208	39	1.25641	10										30.7	3.6	27.1	95
	81										62			80.3333						150	0.105935		450			48	5.08489	9.95342	39	1.23077	9										29.7	2.6	27.1	129
	81										62									165	0.00358364					47	0.168431	8.02867	39	1.20513	8										29.05	1.95	27.1	127
	81										63									180	0.00358364					48	0.172015	9.03225	39	1.23077	9										28.45	1.35	27.1	137
	81										61									195	-0.00608841					47	-0.286155	7.95129	39	1.20513	8										29.4	2.3	27.1	131
	81										64									210	-0.0242828					50	-1.21414	10.7329	39	1.28205	11										30.8	3.7	27.1	132
	81										59									240	0.0278668					46	1.28187	7.19507	39	1.17949	7										29.15	2.05	27.1
	81										60									300	0.0341937					47	1.60711	8.27355	39	1.20513	8										28.8	1.7	27.1	99
	81										60			80						360	-0.0220351	950	950			46	-1.01361	6.84575	39	1.17949	7										29.65	2.55	27.1	132
12-09-B	82	0	0	0	0	0	26	0	68.3	176	84			95	22.0493	0.1	205	120	1.708	0	0			41	0.341667	39	0	0	39	1	0			0	10245				1063	18	24.8	0	24.8	211
	82										70									30	0.0438079					41	1.79613	2.08762	39	1.05128	2										25.35	0.55	24.8	212
	82										68			91.6667						60	0.0493914					40	1.97565	1.04939	39	1.02564	1										25.35	0.55	24.8	210
	82										74									90	0.0708191					44	3.11604	5.3541	39	1.12821	5										27.05	2.25	24.8	195
	82										73									120	0.165299					47	7.76903	9.32239	39	1.20513	8										28.1	3.3	24.8	193
	82										73									130	0.145176					45	6.53292	6.87106	39	1.15385	6										28.15	3.35	24.8	172
	82										76									140	0.124651					46	5.73394	7.87256	39	1.17949	7										27.9	3.1	24.8	193
	82										83			87.6667						150	0.132223		177			47	6.21447	9.05778	39	1.20513	8								1036	15	27.2	2.4	24.8	191
	82										82									165	0.131824					47	6.19574	9.05459	39	1.20513	8										28.35	3.55	24.8	194
	82										79									180	0.131824					45	5.9321	6.79095	39	1.15385	6										27.15	2.35	24.8	191
	82										80									195	0.138598					45	6.2369	6.83159	39	1.15385	6										27.4	2.6	24.8	176
	82										83									210	0.127597					47	5.99706	9.02078	39	1.20513	8										27.55	2.75	24.8	199
	82										84									240	0.0990243					46	4.55512	7.69317	39	1.17949	7										27.45	2.65	24.8	195
	82										75									300	0.080189					46	3.68869	7.56132	39	1.17949	7										27.95	3.15	24.8	199
	82										77			87.6667						360	0.0948155	427	427			45	4.2667	0	39	1	0										27.5	2.7	24.8	196
12-10-B	83	0	0	0	0	0	22	0	59.3	160	67			93.6667	23.16	0.1	177.9	120	1.4825	0	0			35.58	0.2965	39	0	0	39	0.866667	0			0	8895				322	4.7	23.6	0	23.6	236
	83										64									30	0.0306175					41	1.25532	2.06124	39	0.911111	2										24.9	1.3	23.6	238
	83										62			83.3333						60	0.0358259					45	1.61217	6.21496	39	1	6										27.65	4.05	23.6	242
	83										64									90	0.101289					45	4.558	6.60773	39	1	6										27.9	4.3	23.6	237
	83										63									120	0.116381					49	5.70268	11.1638	39	1.08889	10										28.4	4.8	23.6	237
	83										62									130	0.12267					48	5.88814	10.104	39	1.06667	9										27.75	4.15	23.6	235
	83										63									140	0.110577					47	5.19714	8.88462	39	1.04444	8										28.55	4.95	23.6	229
	83										62			88						150	0.107664		500			47	5.06019	8.86131	39	1.04444	8								338	3.1	28.4	4.8	23.6	235
	83										62									165	0.0328904					46	1.51296	7.23023	39	1.02222	7										28.35	4.75	23.6	232
	83										61									180	0.0328904					49	1.61163	10.3289	39	1.08889	10										29.125	5.525	23.6	243
	83										57									195	0.072802					46	3.34889	7.50961	39	1.02222	7										27.3	3.7	23.6	229
	83										59									210	0.0610461					46	2.80812	7.42732	39	1.02222	7										27.35	3.75	23.6	228
	83										64									240	0.0581323					45	2.61595	6.34879	39	1	6										26.225	2.625	23.6	229
	83										62									300	0.029689					45	1.33601	6.17813	39	1	6										27.3	3.7	23.6	227
	83										58			91.3333						360	0.0104772	730	730			45	0.471474	6.06286	39	1	6										26.8	3.2	23.6	235
12-11-B	84	1	0	0	0	0	27	0	68.7	176	68			84.6667	22.18	0.1	206.1	120	1.7175	0	0			41.22	0.3435	38	0	0	38	1	0			0	10305				801	16	24.575	0.005	24.57	180
	84										67									30	-0.011166					41	-0.457806	2.9665	38	1.07895	3										25.45	0.88	24.57	180
	84										63			84.6667						60	0.0108895					42	0.457359	4.04356	38	1.10526	4										26.25	1.68	24.57	181
	84										65									90	0.0734248					43	3.15727	5.36712	38	1.13158	5										26.7	2.13	24.57	176
	84										66									120	0.0952239					44	4.18985	6.57134	38	1.15789	6										27.8	3.23	24.57	179
	84										66									130	0.0340522					44	1.4983	6.20431	38	1.15789	6										27.65	3.08	24.57	167
	84										64									140	0.0591896					45	2.66353	7.41433	38	1.18421	7										27.35	2.78	24.57	163
	84										66			86.6667						150	0.0298122		285			44	1.31174	6.17887	38	1.15789	6								686	9.7	27.25	2.68	24.57	170
	84										66									165	-0.00612764					47	-0.287999	8.94485	38	1.23684	9										29.775	5.205	24.57	172
	84										65									180	-0.00612764					44	-0.269616	5.96323	38	1.15789	6										27.6	3.03	24.57	167
	84										65									195	0.00126108					44	0.0554874	6.00757	38	1.15789	6										27.85	3.28	24.57	158
	84										65									210	-0.00807488					43	-0.34722	4.95963	38	1.13158	5										27.7	3.13	24.57	164
	84										61									240	-0.00305068					45	-0.137281	6.97865	38	1.18421	7										27.45	2.88	24.57	167
	84										67									300	-0.00519878					43	-0.223548	4.97401	38	1.13158	5										26.6	2.03	24.57	163
	84										67			93						360	-0.0378355	369	369			44	-1.66476	5.77299	38	1.15789	6										27.05	2.48	24.57	168
14-12-B	85	1	0	0	0	0	25	0	74.7	187	89			96.3333	21.36	0.1	224.1	120	1.8675	0	0			44.82	0.3735	43	0	0	43	1	0			0	11205				854	21	24.3	0	24.3	251
	85										90									30	0.0140928					46	0.64827	3.04228	43	1.06977	3										25.45	1.15	24.3	250
	85										91			93						60	0.0142099					47	0.667866	4.05684	43	1.09302	4										26.85	2.55	24.3	246
	85										92									90	0.0697702					50	3.48851	7.48839	43	1.16279	7										27.45	3.15	24.3	250
	85										92									120	0.101147					50	5.05734	7.70803	43	1.16279	7										28.45	4.15	24.3	240
	85										98									130	0.0732172					52	3.8073	9.65896	43	1.2093	9										29.1	4.8	24.3	226
	85										93									140	0.0486276					51	2.48001	8.38902	43	1.18605	8										28.45	4.15	24.3	237
	85										91			97						150	0.0467785		200			52	2.43248	9.42101	43	1.2093	9								723	11	29.8	5.5	24.3	255
	85										89									165	0.0479548					52	2.49365	9.43159	43	1.2093	9										28.2	3.9	24.3	246
	85										89									180	0.0479548					51	2.4457	8.38364	43	1.18605	8										27.75	3.45	24.3	247
	85										89									195	0.0354609					50	1.77304	7.24823	43	1.16279	7										27.95	3.65	24.3	241
	85										92									210	0.0265623					49	1.30155	6.15937	43	1.13953	6										27.35	3.05	24.3	231
	85										89									240	0.0177703					50	0.888513	7.12439	43	1.16279	7										27.45	3.15	24.3	232
	85										87									300	-0.0385328		650			52	-2.00371	8.6532	43	1.2093	9										29.475	5.175	24.3	254
	85										89			99.3333						360	-0.0589552	830	830			51	-3.00671	7.52836	43	1.18605	8										29.2	4.9	24.3	241
14-13-B	86	0	0	0	0	0	22	0	87.5	188	107			85	24.75	0.1	262.5	120	2.1875	0	0			52.5	0.4375	43	0	0	43	1	0			0	13125				744	12	24.85	0	24.85	137.5
	86										110									30	0.032403					44	1.42573	1.0324	43	1.02326	1										25.85	1	24.85	135
	86										104			91.3333						60	0.0467724					47	2.1983	4.18709	43	1.09302	4										27.2	2.35	24.85	126
	86										103									90	0.0787484					49	3.85867	6.47249	43	1.13953	6										27.6	2.75	24.85	125
	86										104									120	0.111727					51	5.69808	8.89382	43	1.18605	8										27.3	2.45	24.85	124
	86										103									130	0.101057					48	4.85072	5.50528	43	1.11628	5										27.3	2.45	24.85	116
	86										104									140	0.0992659					48	4.76476	5.49633	43	1.11628	5										27.25	2.4	24.85	115
	86										102			84.3333						150	0.0887649		245			47	4.17195	4.35506	43	1.09302	4								647	10	27.3	2.45	24.85	116
	86										102									165	0.0175435					49	0.859632	6.10526	43	1.13953	6										28.25	3.4	24.85	117
	86										102									180	0.0175435					48	0.842088	5.08772	43	1.11628	5										27.35	2.5	24.85	118
	86										106									195	0.0399659					49	1.95833	6.2398	43	1.13953	6										28.65	3.8	24.85	117
	86										102									210	0.0219536					49	1.07573	6.13172	43	1.13953	6										28.5	3.65	24.85	116
	86										99									240	0.0282238					48	1.35474	5.14112	43	1.11628	5										28	3.15	24.85	117
	86										102									300	0.0265872					49	1.30277	6.15952	43	1.13953	6										28	3.15	24.85	118
	86										102			90.6667						360	0.0166651	652	652			48	0.799925	5.08333	43	1.11628	5										28.1	3.25	24.85	123
36-14-A	174	0	0	0	0	0	25	1	64.3	160	71			86.3	25.1172		191	30	6.37	0	0			38.2	1.27333	38		0	38		0			0	9645				868	13	24.975	0	24.975	199
	174										66									10	0.00755587					42		4.03022	38		4										27.25	2.275	24.975	194
	174										67									20	0.0663249					45		7.46427	38		7										27.95	2.975	24.975	174
	174										66									30	0.0895623					47		9.80606	38		9										29.3	4.325	24.975	181
	174										67									40	0.113168					45		7.79218	38		7										28.65	3.675	24.975	178
	174										66									50	0.110393					45		7.77275	38		7										28.4	3.425	24.975	179
	174										69			82.3						60	0.0814073		154			47		9.73267	38		9										28.7	3.725	24.975	183
	174										68									75	0.0609564					48		10.6096	38		10										29.925	4.95	24.975	189
	174										66									90	0.0646182					46		8.51695	38		8										29.2	4.225	24.975	184
	174										66									120	0.0618833					45		7.43318	38		7										29.1	4.125	24.975	186
	174										66			91.3						150	0.069					46		8.552	38		8										28.85	3.875	24.975	183
	174										65									180	0.05					44		6.3	38		6										28.2	3.225	24.975	194
	174										64									240	0.061					46		8.488	38		8										28.15	3.175	24.975	192
	174										65									300	0.086					44		6.516	38		6										27.55	2.575	24.975	197
	174										65			78						360	0.021	627	627			45		7.147	38		7										27.85	2.875	24.975	193
45-15-A	175	0	0	0	0	0	22	0	58.5	173	25			93.7	19.5463		182	30	6.066	0	0			36.4	1.21333	45		0	45		0			0	8775				875	19	26.8	0	26.8	188
	175										82									10	0.00546221					50		5.02731	45		5										29.275	2.475	26.8	185
	175										79									20	0.0559123					51		6.33547	45		6										30.25	3.45	26.8	174
	175										81									30	0.0942478					53		8.75398	45		8										31.7	4.9	26.8	159
	175										81									40	0.0996889					53		8.79751	45		8										31.15	4.35	26.8	172
	175										77									50	0.123646					52		7.86552	45		7										30.1	3.3	26.8	177
	175										78			102.3						60	0.121248		66			52		7.84874	45		7										30.95	4.15	26.8	171
	175										75									75	0.0912435					54		9.82119	45		9										30.05	3.25	26.8	171
	175										77									90	0.123077					53		8.98462	45		8										30.15	3.35	26.8	157
	175										86									120	0.12068					51		6.72408	45		6										29.75	2.95	26.8	173
	175										85			93.7						150	0.118283					51		6.7097	45		6										29.6	2.8	26.8	167
	175										88									180	0.074239					52		7.51967	45		7										30.45	3.65	26.8	184
	175										91									240	0.054961					52		7.38473	45		7										29.45	2.65	26.8	172
	175										86									300	0.0442584					50		5.22129	45		5										29.175	2.375	26.8	179
	175										82			94						360	0.0346533	338	338			51		6.20792	45		6										30.75	3.95	26.8	187

## Sheet: History
Object	Timestamp	User	Object Name	Event	Description	Annotation
Alb Alla 86.Data.Sheet1.Sheet1	2024.05.08 13:48:17 UTC	robert.hahn	Worksheet	Object Created	Object Created Y:\Desktop\Sheet1.xls
Alb Alla 86.Data.Sheet1.Sheet1	2024.11.27 22:35:04 UTC	robert.hahn	Sheet1	Row deleted	Row was removed at position 1257-1436
